# Supplementary material for: N-(2,5-Dimeth­oxy­phen­yl)-N′-[4-(2-hy­droxy­eth­yl)phen­yl]urea
Source: Acta Crystallogr Sect E Struct Rep Online. 2010 Aug 25;66(Pt 9):o2388–9. doi: 10.1107/S1600536810033520 (PMC3007839; doi:10.1107/S1600536810033520)
Supplement: Supplementary file 1 [file e-66-o2388-sup1.cif]

##############################################################################
###                                                                        ###
###        Electronic paper (Acta Crystallographica Section E)             ###
###                                                                        ###
##############################################################################
#                                                                            #
# This CIF contains the data in a paper accepted for publication in Acta     #
# Crystallographica Section E. It conforms to the requirements of Notes      #
# for Authors for Section E, and has been peer reviewed under the auspices   #
# of the IUCr Commission on Journals.                                        #
#                                                                            #
# Full details of the Crystallographic Information File format               #
# are given in the paper "The Crystallographic Information File (CIF):       #
# a New Standard Archive File for Crystallography" by S. R. Hall, F. H.      #
# Allen and I. D. Brown [Acta Cryst. (1991), A47, 655-685].                  #
#                                                                            #
# The current version of the core CIF dictionary is obtainable from          #
# ftp://ftp.iucr.org/pub/cif_core.dic. The current version number is 2.4.    #
#                                                                            #
# Software is freely available for graphical display of the structure(s) in  #
# this CIF.  For information consult the CIF home page http://www.iucr.org/  #
# cif/home.html                                                              #
#                                                                            #
# This file may be used for bona fide research purposes within the           #
# scientific community so long as proper attribution is given to the journal # 
# article from which it was obtained.                                        #
#                                                                            #
##############################################################################
                                             
data_global
_audit_creation_method     'WinGX routine CIF_UPDATE'
_audit_conform_dict_name     cif_core.dic
_audit_conform_dict_version     2.3
_journal_date_recd_electronic     2010-08-17
_journal_date_accepted     2010-08-19
_journal_name_full     'Acta Crystallographica, Section E'
_journal_year     2010
_journal_volume     66
_journal_issue      9
_journal_page_first     o2388
_journal_page_last     o2389
_journal_paper_category     QO
_journal_coeditor_code     VM2041
_publ_contact_author_name     'Prof. Sung Kwon Kang'
_publ_contact_author_address
;
Department of Chemistry
Chungnam National University
Daejeon 305-764
Korea
;
_publ_contact_author_email     skkang@cnu.ac.kr
_publ_contact_author_fax     '82(42)8218896'
_publ_contact_author_phone     '82(42)8216552'
_publ_section_title
;
<i>N</i>-(2,5-Dimethoxyphenyl)-<i>N</i>'-[4-(2-hydroxyethyl)phenyl]urea
;
loop_
    _publ_author_name
    _publ_author_address
    'Choi, Hyeong'
;
Department of Chemistry,
Chungnam National University,
Daejeon 305-764,
Republic of Korea
;
    'Shim, Yong Suk'
;
Department of Chemistry,
Chungnam National University,
Daejeon 305-764,
Republic of Korea
;
    'Han, Byung Hee'
;
Department of Chemistry,
Chungnam National University,
Daejeon 305-764,
Republic of Korea
;
    'Kang, Sung Kwon'
;
Department of Chemistry,
Chungnam National University,
Daejeon 305-764,
Republic of Korea
;
    'Sung, Chang Keun'
;
Department of Food Science and Technology,
Chungnam National University,
Daejeon 305-764,
Republic of Korea
;
data_I
_audit_creation_method     'WinGX routine CIF_UPDATE'
_chemical_name_systematic
;
<i>N</i>-(2,5-Dimethoxyphenyl)-<i>N</i>'-[4-(2-hydroxyethyl)phenyl]urea
;
_chemical_formula_moiety     'C17 H20 N2 O4'
_chemical_formula_sum     'C17 H20 N2 O4'
_chemical_formula_iupac     'C17 H20 N2 O4'
_chemical_formula_weight     316.35
_symmetry_cell_setting     monoclinic
_symmetry_space_group_name_H-M     'P 21/c'
_symmetry_space_group_name_Hall     '-P 2ybc'
loop_
    _symmetry_equiv_pos_as_xyz
    'x, y, z'
    '-x, y+1/2, -z+1/2'
    '-x, -y, -z'
    'x, -y-1/2, z-1/2'
_cell_length_a     18.7551(18)
_cell_length_b     6.8095(6)
_cell_length_c     12.6881(12)
_cell_angle_alpha     90
_cell_angle_beta     98.930(3)
_cell_angle_gamma     90
_cell_volume     1600.8(3)
_cell_formula_units_Z     4
_cell_measurement_reflns_used     4670
_cell_measurement_theta_min     2.93
_cell_measurement_theta_max     28.04
_cell_measurement_temperature     296(2)
_exptl_crystal_description     plate
_exptl_crystal_colour     colourless
_exptl_crystal_size_max     0.307
_exptl_crystal_size_mid     0.282
_exptl_crystal_size_min     0.081
_exptl_crystal_density_diffrn     1.313
_exptl_crystal_density_method     'not measured'
_exptl_crystal_F_000     672
_exptl_absorpt_coefficient_mu     0.094
_exptl_absorpt_correction_type     none
_diffrn_ambient_temperature     296(2)
_diffrn_radiation_type     MoK\a
_diffrn_radiation_wavelength     0.71073
_diffrn_measurement_device_type     'Bruker SMART CCD area-detector'
_diffrn_measurement_method     '\f and \w scans'
_diffrn_reflns_number     13398
_diffrn_reflns_av_R_equivalents     0.0449
_diffrn_reflns_theta_min     2.2
_diffrn_reflns_theta_max     27.5
_diffrn_reflns_theta_full     27.5
_diffrn_measured_fraction_theta_max     0.969
_diffrn_measured_fraction_theta_full     0.969
_diffrn_reflns_limit_h_min     -20
_diffrn_reflns_limit_h_max     24
_diffrn_reflns_limit_k_min     -8
_diffrn_reflns_limit_k_max     5
_diffrn_reflns_limit_l_min     -16
_diffrn_reflns_limit_l_max     7
_reflns_number_total     3563
_reflns_number_gt     2473
_reflns_threshold_expression     I>2\s(I)
_refine_ls_structure_factor_coef     Fsqd
_refine_ls_matrix_type     full
_refine_ls_R_factor_gt     0.0384
_refine_ls_wR_factor_ref     0.1082
_refine_ls_goodness_of_fit_ref     1.033
_refine_ls_restrained_S_all     1.033
_refine_ls_number_reflns     3563
_refine_ls_number_parameters     222
_refine_ls_number_restraints     0
_refine_ls_hydrogen_treatment     mixed
_refine_ls_weighting_scheme     calc
_refine_ls_weighting_details
         'calc w=1/[\s^2^(Fo^2^)+(0.0527P)^2^+0.0870P] where P=(Fo^2^+2Fc^2^)/3'
_refine_ls_shift/su_max     0
_refine_diff_density_max     0.147
_refine_diff_density_min     -0.162
_refine_ls_extinction_method     none
loop_
    _atom_type_symbol
    _atom_type_description
    _atom_type_scat_dispersion_real
    _atom_type_scat_dispersion_imag
    _atom_type_scat_source
    C C 0.0033 0.0016 'International Tables Vol C Tables 4.2.6.8 and 6.1.1.4'
    H H 0 0 'International Tables Vol C Tables 4.2.6.8 and 6.1.1.4'
    N N 0.0061 0.0033 'International Tables Vol C Tables 4.2.6.8 and 6.1.1.4'
    O O 0.0106 0.006 'International Tables Vol C Tables 4.2.6.8 and 6.1.1.4'
_computing_data_collection     'SMART (Bruker, 2002)'
_computing_cell_refinement     'SAINT (Bruker, 2002)'
_computing_data_reduction     'SAINT (Bruker, 2002)'
_computing_structure_solution     'SHELXS97 (Sheldrick, 2008)'
_computing_structure_refinement     'SHELXL97 (Sheldrick, 2008)'
_computing_molecular_graphics     'DIAMOND (Brandenburg, 2010)'
_computing_publication_material     'WinGX (Farrugia, 1999)'
loop_
    _atom_site_type_symbol
    _atom_site_label
    _atom_site_fract_x
    _atom_site_fract_y
    _atom_site_fract_z
    _atom_site_U_iso_or_equiv
    _atom_site_adp_type
    _atom_site_calc_flag
    _atom_site_refinement_flags
    _atom_site_occupancy
    _atom_site_disorder_assembly
    _atom_site_disorder_group
    C C1 0.81571(7) 0.4546(2) 0.70224(10) 0.0478(3) Uani d . 1 . .
    C C2 0.85245(8) 0.6263(2) 0.68225(10) 0.0512(3) Uani d . 1 . .
    C C3 0.91672(8) 0.6722(2) 0.74533(12) 0.0594(4) Uani d . 1 . .
    H H3 0.9415 0.7852 0.7315 0.071 Uiso calc R 1 . .
    C C4 0.94471(8) 0.5516(2) 0.82909(12) 0.0603(4) Uani d . 1 . .
    H H4 0.9877 0.5848 0.8723 0.072 Uiso calc R 1 . .
    C C5 0.90884(8) 0.3820(2) 0.84865(11) 0.0533(3) Uani d . 1 . .
    C C6 0.84471(8) 0.3320(2) 0.78530(11) 0.0515(3) Uani d . 1 . .
    H H6 0.8211 0.2166 0.7983 0.062 Uiso calc R 1 . .
    N N7 0.75121(7) 0.41428(19) 0.63308(9) 0.0557(3) Uani d . 1 . .
    H H7 0.7438(8) 0.482(2) 0.5747(12) 0.061(4) Uiso d . 1 . .
    C C8 0.69226(7) 0.31819(18) 0.65892(10) 0.0456(3) Uani d . 1 . .
    O O9 0.69222(6) 0.23814(17) 0.74516(8) 0.0696(3) Uani d . 1 . .
    N N10 0.63478(6) 0.32245(17) 0.58002(9) 0.0483(3) Uani d . 1 . .
    H H10 0.6403(7) 0.3846(19) 0.5222(11) 0.049(4) Uiso d . 1 . .
    C C11 0.56284(7) 0.26392(17) 0.58430(10) 0.0420(3) Uani d . 1 . .
    C C12 0.51483(8) 0.26886(18) 0.48941(10) 0.0461(3) Uani d . 1 . .
    H H12 0.5314 0.3014 0.4263 0.055 Uiso calc R 1 . .
    C C13 0.44293(8) 0.22611(18) 0.48762(11) 0.0475(3) Uani d . 1 . .
    H H13 0.4118 0.2295 0.423 0.057 Uiso calc R 1 . .
    C C14 0.41582(7) 0.17787(17) 0.58034(11) 0.0460(3) Uani d . 1 . .
    C C15 0.46477(8) 0.1691(2) 0.67378(11) 0.0542(4) Uani d . 1 . .
    H H15 0.4483 0.134 0.7366 0.065 Uiso calc R 1 . .
    C C16 0.53723(8) 0.2105(2) 0.67713(10) 0.0519(3) Uani d . 1 . .
    H H16 0.5687 0.2026 0.7413 0.062 Uiso calc R 1 . .
    C C17 0.33652(8) 0.1382(2) 0.57897(12) 0.0567(4) Uani d . 1 . .
    H H17A 0.3309 0.0088 0.6086 0.068 Uiso calc R 1 . .
    H H17B 0.3124 0.1373 0.5056 0.068 Uiso calc R 1 . .
    C C18 0.30012(9) 0.2874(2) 0.64108(12) 0.0585(4) Uani d . 1 . .
    H H18A 0.2503 0.2494 0.6416 0.07 Uiso calc R 1 . .
    H H18B 0.3245 0.2921 0.7143 0.07 Uiso calc R 1 . .
    O O19 0.30252(6) 0.47658(15) 0.59305(8) 0.0582(3) Uani d . 1 . .
    H H19 0.3042(9) 0.563(3) 0.6438(15) 0.085(6) Uiso d . 1 . .
    O O20 0.81964(6) 0.73557(16) 0.59742(9) 0.0684(3) Uani d . 1 . .
    C C21 0.85404(10) 0.9101(3) 0.57235(14) 0.0816(5) Uani d . 1 . .
    H H21A 0.8596 0.9967 0.6328 0.122 Uiso calc R 1 . .
    H H21B 0.8253 0.9731 0.5127 0.122 Uiso calc R 1 . .
    H H21C 0.9007 0.8792 0.5545 0.122 Uiso calc R 1 . .
    O O22 0.94077(6) 0.27125(18) 0.93408(9) 0.0717(3) Uani d . 1 . .
    C C23 0.90471(10) 0.1000(3) 0.96033(14) 0.0786(5) Uani d . 1 . .
    H H23A 0.8569 0.1336 0.9725 0.118 Uiso calc R 1 . .
    H H23B 0.931 0.0422 1.0237 0.118 Uiso calc R 1 . .
    H H23C 0.9017 0.0077 0.9026 0.118 Uiso calc R 1 . .
loop_
    _atom_site_aniso_label
    _atom_site_aniso_U_11
    _atom_site_aniso_U_22
    _atom_site_aniso_U_33
    _atom_site_aniso_U_12
    _atom_site_aniso_U_13
    _atom_site_aniso_U_23
    C1 0.0455(8) 0.0566(8) 0.0415(7) -0.0014(6) 0.0072(6) -0.0008(6)
    C2 0.0520(9) 0.0562(8) 0.0455(7) -0.0027(7) 0.0075(7) 0.0017(6)
    C3 0.0537(9) 0.0628(9) 0.0619(9) -0.0110(7) 0.0099(8) -0.0016(7)
    C4 0.0474(9) 0.0749(10) 0.0567(9) -0.0025(7) 0.0017(7) -0.0022(8)
    C5 0.0476(8) 0.0672(9) 0.0445(7) 0.0075(7) 0.0051(6) 0.0014(7)
    C6 0.0512(9) 0.0565(8) 0.0468(7) -0.0010(6) 0.0073(7) 0.0019(6)
    N7 0.0557(8) 0.0655(8) 0.0434(6) -0.0115(6) -0.0001(6) 0.0129(6)
    C8 0.0517(8) 0.0435(7) 0.0408(7) 0.0000(6) 0.0049(6) 0.0041(5)
    O9 0.0631(7) 0.0879(8) 0.0550(6) -0.0102(5) 0.0000(5) 0.0303(6)
    N10 0.0527(7) 0.0535(6) 0.0381(6) -0.0037(5) 0.0048(5) 0.0070(5)
    C11 0.0501(8) 0.0355(6) 0.0400(6) 0.0001(5) 0.0053(6) -0.0010(5)
    C12 0.0579(9) 0.0431(7) 0.0368(6) 0.0010(6) 0.0062(6) 0.0032(5)
    C13 0.0566(9) 0.0420(6) 0.0409(7) 0.0016(6) -0.0017(6) -0.0002(5)
    C14 0.0530(8) 0.0362(6) 0.0482(7) -0.0004(6) 0.0057(6) -0.0019(5)
    C15 0.0608(10) 0.0614(8) 0.0416(7) -0.0048(7) 0.0118(7) 0.0031(6)
    C16 0.0558(9) 0.0613(8) 0.0369(7) -0.0025(7) 0.0012(6) 0.0023(6)
    C17 0.0572(9) 0.0500(7) 0.0623(9) -0.0067(7) 0.0070(7) 0.0022(7)
    C18 0.0607(10) 0.0674(9) 0.0497(8) -0.0025(7) 0.0154(7) 0.0092(7)
    O19 0.0772(7) 0.0569(6) 0.0417(5) 0.0039(5) 0.0133(5) -0.0018(5)
    O20 0.0651(7) 0.0690(7) 0.0666(7) -0.0169(5) -0.0045(6) 0.0212(5)
    C21 0.0899(13) 0.0691(10) 0.0816(12) -0.0219(9) 0.0003(10) 0.0213(9)
    O22 0.0582(7) 0.0874(8) 0.0647(7) 0.0025(6) -0.0060(5) 0.0186(6)
    C23 0.0776(12) 0.0815(12) 0.0741(11) 0.0069(9) 0.0035(9) 0.0232(10)
_geom_special_details
;
All e.s.d.'s (except the e.s.d. in the dihedral angle between two l.s. planes)
are estimated using the full covariance matrix. The cell e.s.d.'s are taken
into account individually in the estimation of e.s.d.'s in distances, angles
and torsion angles; correlations between e.s.d.'s in cell parameters are only
used when they are defined by crystal symmetry. An approximate (isotropic)
treatment of cell e.s.d.'s is used for estimating e.s.d.'s involving l.s.
planes.
;
loop_
    _geom_bond_atom_site_label_1
    _geom_bond_atom_site_label_2
    _geom_bond_site_symmetry_2
    _geom_bond_distance
    _geom_bond_publ_flag
    C1 C6 . 1.3875(19) ?
    C1 C2 . 1.4000(19) ?
    C1 N7 . 1.4069(18) ?
    C2 O20 . 1.3731(17) ?
    C2 C3 . 1.375(2) ?
    C3 C4 . 1.381(2) ?
    C3 H3 . 0.93 ?
    C4 C5 . 1.378(2) ?
    C4 H4 . 0.93 ?
    C5 O22 . 1.3787(17) ?
    C5 C6 . 1.381(2) ?
    C6 H6 . 0.93 ?
    N7 C8 . 1.3677(17) ?
    N7 H7 . 0.865(15) ?
    C8 O9 . 1.2226(15) ?
    C8 N10 . 1.3528(17) ?
    N10 C11 . 1.4159(17) ?
    N10 H10 . 0.867(14) ?
    C11 C12 . 1.3874(19) ?
    C11 C16 . 1.3878(18) ?
    C12 C13 . 1.3764(19) ?
    C12 H12 . 0.93 ?
    C13 C14 . 1.3913(18) ?
    C13 H13 . 0.93 ?
    C14 C15 . 1.3835(19) ?
    C14 C17 . 1.5090(19) ?
    C15 C16 . 1.382(2) ?
    C15 H15 . 0.93 ?
    C16 H16 . 0.93 ?
    C17 C18 . 1.512(2) ?
    C17 H17A . 0.97 ?
    C17 H17B . 0.97 ?
    C18 O19 . 1.4286(17) ?
    C18 H18A . 0.97 ?
    C18 H18B . 0.97 ?
    O19 H19 . 0.867(18) ?
    O20 C21 . 1.4122(18) ?
    C21 H21A . 0.96 ?
    C21 H21B . 0.96 ?
    C21 H21C . 0.96 ?
    O22 C23 . 1.414(2) ?
    C23 H23A . 0.96 ?
    C23 H23B . 0.96 ?
    C23 H23C . 0.96 ?
loop_
    _geom_angle_atom_site_label_1
    _geom_angle_atom_site_label_2
    _geom_angle_atom_site_label_3
    _geom_angle_site_symmetry_1
    _geom_angle_site_symmetry_3
    _geom_angle
    _geom_angle_publ_flag
    C6 C1 C2 . . 119.60(13) ?
    C6 C1 N7 . . 123.65(13) ?
    C2 C1 N7 . . 116.72(12) ?
    O20 C2 C3 . . 125.36(13) ?
    O20 C2 C1 . . 114.92(12) ?
    C3 C2 C1 . . 119.72(13) ?
    C2 C3 C4 . . 120.47(14) ?
    C2 C3 H3 . . 119.8 ?
    C4 C3 H3 . . 119.8 ?
    C5 C4 C3 . . 119.93(14) ?
    C5 C4 H4 . . 120 ?
    C3 C4 H4 . . 120 ?
    C4 C5 O22 . . 115.81(13) ?
    C4 C5 C6 . . 120.46(14) ?
    O22 C5 C6 . . 123.73(14) ?
    C5 C6 C1 . . 119.80(13) ?
    C5 C6 H6 . . 120.1 ?
    C1 C6 H6 . . 120.1 ?
    C8 N7 C1 . . 126.35(11) ?
    C8 N7 H7 . . 115.6(10) ?
    C1 N7 H7 . . 116.0(10) ?
    O9 C8 N10 . . 124.10(13) ?
    O9 C8 N7 . . 122.73(13) ?
    N10 C8 N7 . . 113.16(11) ?
    C8 N10 C11 . . 128.33(11) ?
    C8 N10 H10 . . 116.8(9) ?
    C11 N10 H10 . . 114.2(9) ?
    C12 C11 C16 . . 118.65(12) ?
    C12 C11 N10 . . 116.99(11) ?
    C16 C11 N10 . . 124.31(12) ?
    C13 C12 C11 . . 120.76(12) ?
    C13 C12 H12 . . 119.6 ?
    C11 C12 H12 . . 119.6 ?
    C12 C13 C14 . . 121.44(13) ?
    C12 C13 H13 . . 119.3 ?
    C14 C13 H13 . . 119.3 ?
    C15 C14 C13 . . 116.99(13) ?
    C15 C14 C17 . . 121.59(12) ?
    C13 C14 C17 . . 121.42(13) ?
    C16 C15 C14 . . 122.41(12) ?
    C16 C15 H15 . . 118.8 ?
    C14 C15 H15 . . 118.8 ?
    C15 C16 C11 . . 119.71(13) ?
    C15 C16 H16 . . 120.1 ?
    C11 C16 H16 . . 120.1 ?
    C14 C17 C18 . . 113.43(12) ?
    C14 C17 H17A . . 108.9 ?
    C18 C17 H17A . . 108.9 ?
    C14 C17 H17B . . 108.9 ?
    C18 C17 H17B . . 108.9 ?
    H17A C17 H17B . . 107.7 ?
    O19 C18 C17 . . 109.69(11) ?
    O19 C18 H18A . . 109.7 ?
    C17 C18 H18A . . 109.7 ?
    O19 C18 H18B . . 109.7 ?
    C17 C18 H18B . . 109.7 ?
    H18A C18 H18B . . 108.2 ?
    C18 O19 H19 . . 107.0(12) ?
    C2 O20 C21 . . 117.91(12) ?
    O20 C21 H21A . . 109.5 ?
    O20 C21 H21B . . 109.5 ?
    H21A C21 H21B . . 109.5 ?
    O20 C21 H21C . . 109.5 ?
    H21A C21 H21C . . 109.5 ?
    H21B C21 H21C . . 109.5 ?
    C5 O22 C23 . . 118.12(12) ?
    O22 C23 H23A . . 109.5 ?
    O22 C23 H23B . . 109.5 ?
    H23A C23 H23B . . 109.5 ?
    O22 C23 H23C . . 109.5 ?
    H23A C23 H23C . . 109.5 ?
    H23B C23 H23C . . 109.5 ?
loop_
    _geom_hbond_atom_site_label_D
    _geom_hbond_atom_site_label_H
    _geom_hbond_atom_site_label_A
    _geom_hbond_site_symmetry_A
    _geom_hbond_distance_DH
    _geom_hbond_distance_HA
    _geom_hbond_distance_DA
    _geom_hbond_angle_DHA
    N7 H7 O20 . 0.865(15) 2.227(14) 2.6113(16) 106.7(11)
    O19 H19 O9 2_656 0.867(18) 1.841(19) 2.7080(14) 178.0(17)
    N10 H10 O19 3_666 0.867(14) 2.161(14) 2.9799(15) 157.4(12)
    N7 H7 O19 3_666 0.865(15) 2.189(15) 2.9837(15) 152.6(13)
