# Supplementary material for: N-(2,5-Dimeth­oxy­phen­yl)-N′-[4-(2-hy­droxy­eth­yl)phen­yl]urea
Source: Acta Crystallogr Sect E Struct Rep Online. 2010 Aug 25;66(Pt 9):o2388–9. doi: 10.1107/S1600536810033520 (PMC3007839; doi:10.1107/S1600536810033520)
Supplement: Supplementary file 2 [file e-66-o2388-Isup2.hkl]

#
# h,k,l, Fc-squared, Fo-squared, sigma(Fo-squared) and status flag
#
data_I
_shelx_title ' cnu661 in P2(1)/c'
_shelx_refln_list_code          4
_shelx_F_calc_maximum      169.15
_exptl_crystal_F_000       672.00
_reflns_d_resolution_high  0.7697
 
loop_
 _symmetry_equiv_pos_as_xyz
 'x, y, z'
 '-x, y+1/2, -z+1/2'
 '-x, -y, -z'
 'x, -y-1/2, z-1/2'
 
_cell_length_a    18.7551
_cell_length_b     6.8095
_cell_length_c    12.6881
_cell_angle_alpha  90.000
_cell_angle_beta   98.930
_cell_angle_gamma  90.000
 
_shelx_F_squared_multiplier     1.000
 
loop_
 _refln_index_h
 _refln_index_k
 _refln_index_l
 _refln_F_squared_calc
 _refln_F_squared_meas
 _refln_F_squared_sigma
 _refln_observed_status
   2   0   0       23.59       37.77      4.28 o
   3   0   0     1082.53     1006.78     64.99 o
   4   0   0     2276.29     2008.63     14.80 o
   5   0   0    12440.25    11059.31    313.05 o
   6   0   0      666.83      662.22      9.18 o
   7   0   0      598.10      592.86     19.08 o
   8   0   0    11773.44    12010.41    187.51 o
   9   0   0      325.79      353.72      4.48 o
  10   0   0      229.88      277.64      5.49 o
  11   0   0       73.39       99.54      2.91 o
  12   0   0      110.66      132.70      4.06 o
  13   0   0     1098.72     1166.02     19.85 o
  14   0   0       14.75       17.55      1.78 o
  15   0   0      247.42      257.60      6.85 o
  16   0   0      181.33      183.77      6.14 o
  17   0   0       32.64       29.61      5.94 o
   1   1   0      202.35      207.59      4.05 o
   2   1   0      208.41      208.45      4.82 o
   3   1   0       60.65       59.44      1.81 o
   4   1   0     2545.48     2637.96     82.26 o
   5   1   0      524.68      528.82      8.53 o
   6   1   0        1.15        3.33      0.66 o
   7   1   0        1.74        0.34      0.48 o
   8   1   0      548.49      577.34      9.53 o
   9   1   0      246.57      272.93      3.56 o
  10   1   0      198.61      225.88      2.91 o
  11   1   0       86.25       90.18      2.03 o
  12   1   0      188.79      182.26      2.78 o
  13   1   0       31.00       32.81      1.74 o
  14   1   0      115.52      114.41      2.83 o
  15   1   0       43.32       43.31      2.70 o
  16   1   0      106.96       98.38      5.04 o
  17   1   0       76.03       68.47      4.43 o
  18   1   0      114.88      106.87      6.92 o
  19   1   0        0.04        0.79      3.14 o
   0   2   0    17558.63    16413.03    302.20 o
   1   2   0     7326.13     7220.10     71.12 o
   2   2   0     3055.48     2986.35     46.41 o
   3   2   0      365.32      348.65      8.34 o
   4   2   0        5.46        5.22      0.63 o
   5   2   0      122.12      116.24      2.42 o
   6   2   0      109.65       91.99      2.81 o
   7   2   0       60.07       71.89      2.11 o
   8   2   0     2088.79     2113.13     25.24 o
   9   2   0       15.32       24.51      1.38 o
  10   2   0       30.10       36.82      1.68 o
  11   2   0       30.99       31.00      1.53 o
  12   2   0       19.32       19.50      1.47 o
  13   2   0      112.98      118.73      3.54 o
  14   2   0       15.16       15.81      1.79 o
  15   2   0       52.22       52.70      2.91 o
  16   2   0       28.65       29.30      2.81 o
  17   2   0        2.49        1.06      1.81 o
  18   2   0        4.35        3.45      2.07 o
  19   2   0        6.20        4.18      2.89 o
  20   2   0        1.43        0.22      3.59 o
   1   3   0        1.41        0.83      0.44 o
   2   3   0      566.20      571.70      5.97 o
   3   3   0      761.64      762.12     11.46 o
   4   3   0      800.04      811.16     12.46 o
   5   3   0        2.54        3.19      0.72 o
   6   3   0      344.31      369.90      7.28 o
   7   3   0     1381.41     1406.60     24.67 o
   8   3   0       74.77       68.24      2.18 o
   9   3   0      294.59      291.55      6.31 o
  10   3   0       83.50       80.62      2.80 o
  11   3   0        0.00       -0.27      0.94 o
  12   3   0     1046.02     1016.79     14.23 o
  13   3   0      457.12      438.58     10.17 o
  14   3   0       48.62       43.39      2.88 o
  15   3   0       36.38       30.43      2.54 o
  16   3   0        0.07        0.78      1.63 o
  17   3   0        0.14        0.99      1.88 o
  18   3   0       25.11       19.87      3.20 o
  19   3   0       18.95       17.99      4.19 o
  20   3   0       30.03       36.75      5.59 o
  21   3   0       27.30       28.94      7.07 o
   0   4   0      583.03      594.46      7.62 o
   1   4   0      657.44      662.40      7.26 o
   2   4   0        9.75        7.01      0.97 o
   3   4   0        7.19        7.30      1.03 o
   4   4   0      952.41      958.82     12.36 o
   5   4   0        0.18       -0.59      0.78 o
   6   4   0       66.72       68.66      2.48 o
   7   4   0       70.40       74.99      2.72 o
   8   4   0     1388.05     1428.02     22.51 o
   9   4   0       79.82       78.48      2.94 o
  10   4   0      103.83      103.87      3.36 o
  11   4   0        0.22        0.36      1.13 o
  12   4   0      177.61      190.98      6.00 o
  13   4   0       16.67       17.16      2.09 o
  14   4   0       10.50       13.04      1.95 o
  15   4   0       30.14       33.99      2.82 o
  16   4   0      292.03      316.22      9.76 o
  17   4   0       53.21       58.96      4.21 o
  18   4   0       17.31       16.74      3.21 o
  19   4   0        1.83        2.87      2.40 o
  20   4   0        0.63        1.39      3.49 o
  21   4   0       10.37       10.21      5.83 o
   1   5   0        1.18        0.83      0.87 o
   2   5   0       37.87       39.25      1.96 o
   3   5   0       81.86       79.11      2.56 o
   4   5   0       27.45       28.59      2.03 o
   5   5   0      161.85      161.38      3.86 o
   6   5   0       38.38       34.33      2.25 o
   7   5   0        6.48        5.62      1.35 o
   8   5   0       87.17       97.44      3.88 o
   9   5   0        3.04        2.54      1.27 o
  10   5   0        7.58        5.86      1.47 o
  11   5   0       17.70       19.26      2.12 o
  12   5   0        4.86        6.05      1.62 o
  13   5   0       45.39       43.75      3.04 o
  14   5   0       86.55       92.70      4.00 o
  15   5   0        8.88       11.28      2.46 o
  16   5   0       13.02       16.34      2.74 o
  17   5   0        7.71        7.17      2.36 o
  18   5   0        0.87        0.22      2.14 o
  19   5   0        2.87        2.98      3.39 o
   0   6   0        7.63        4.34      1.74 o
   1   6   0       26.23       24.72      1.96 o
   2   6   0       10.42        7.04      1.42 o
   3   6   0      131.15      129.05      3.50 o
   4   6   0       88.28       91.84      3.14 o
   5   6   0        2.11        4.85      1.43 o
   6   6   0       18.52       18.78      2.01 o
   7   6   0        0.43        0.83      1.28 o
   8   6   0        1.63        2.65      1.44 o
   9   6   0        0.14       -0.67      1.23 o
  10   6   0       13.70       11.31      1.92 o
  11   6   0        3.02        0.72      1.39 o
  12   6   0        0.82        1.24      1.53 o
  13   6   0       20.89       23.38      2.65 o
  14   6   0        1.91        1.31      1.62 o
  15   6   0        0.65        1.59      2.00 o
  16   6   0       43.06       42.95      4.13 o
  17   6   0        3.11        1.92      2.32 o
   1   7   0        2.01        2.06      1.36 o
   2   7   0       13.84        9.50      1.73 o
   3   7   0       59.47       54.14      2.88 o
   4   7   0       27.68       25.80      2.38 o
   5   7   0      248.82      249.13      5.35 o
   6   7   0       16.32       14.82      2.07 o
   7   7   0       21.12       21.82      2.27 o
   8   7   0       17.22       16.33      2.26 o
   9   7   0       38.72       37.25      3.83 o
  10   7   0        2.76        1.81      1.67 o
  11   7   0        0.05       -1.50      1.50 o
  12   7   0        3.73        2.09      1.82 o
  13   7   0       10.59       15.28      2.84 o
  14   7   0        1.01        1.43      2.18 o
   0   8   0        0.21       -1.12      1.96 o
   1   8   0        0.07       -1.22      1.35 o
   2   8   0        1.77        1.81      1.53 o
   3   8   0        6.33        4.45      1.69 o
   4   8   0        0.27       -0.62      1.50 o
   5   8   0        4.37        5.89      1.73 o
   6   8   0        2.35        1.19      1.58 o
   7   8   0        0.10        1.33      1.59 o
   8   8   0        0.03       -0.26      1.56 o
   9   8   0        9.38       12.63      2.22 o
  10   8   0        1.20        0.38      1.63 o
 -20   1   1        9.66       11.66      4.71 o
 -19   1   1        5.53        5.35      2.28 o
 -18   1   1       31.65       33.22      3.55 o
 -17   1   1        0.54        0.11      1.66 o
 -16   1   1       40.74       30.68      2.23 o
 -15   1   1      101.33       97.00      3.15 o
 -14   1   1        0.26        0.92      0.79 o
 -13   1   1        8.94        7.75      1.02 o
 -12   1   1       40.74       43.48      1.61 o
 -11   1   1     1007.06     1017.37     12.79 o
 -10   1   1     1013.78      999.16     13.65 o
  -9   1   1      176.23      208.83      3.71 o
  -8   1   1      179.62      197.06      3.61 o
  -7   1   1        9.78       13.05      1.29 o
  -6   1   1     1120.49     1100.89     24.45 o
  -5   1   1     1214.52     1230.13     28.43 o
  -4   1   1      880.24      904.21     21.37 o
  -3   1   1      107.75      116.15      3.65 o
  -2   1   1     8383.05     7854.68    192.68 o
  -1   1   1     4327.22     4045.13    112.83 o
   0   1   1      468.22      446.14     68.24 o
   1   1   1     2351.40     2181.47     50.10 o
   2   1   1       97.44       83.93      1.39 o
   3   1   1     2168.31     2130.83     43.03 o
   4   1   1       51.21       43.89      1.19 o
   5   1   1       88.06       94.13      1.77 o
   6   1   1      373.55      345.99      7.07 o
   7   1   1       45.01       44.37      1.57 o
   8   1   1        6.81       12.65      0.98 o
   9   1   1       14.28       11.61      0.95 o
  10   1   1        4.71        0.56      0.59 o
  11   1   1      163.42      184.65      2.82 o
  12   1   1        8.77       10.32      0.97 o
  13   1   1      163.73      170.51      2.90 o
  14   1   1       49.09       43.34      2.57 o
  15   1   1      199.19      205.90      4.94 o
  16   1   1       76.65       68.74      3.72 o
  17   1   1        8.32        7.74      4.04 o
 -22   2   1        0.91       -2.47      3.93 o
 -21   2   1        2.15        5.19      3.11 o
 -20   2   1       12.28        9.79      3.54 o
 -19   2   1        0.11        0.27      1.77 o
 -18   2   1       12.23       16.22      2.82 o
 -17   2   1        5.58        7.20      2.09 o
 -16   2   1       36.27       40.31      3.56 o
 -15   2   1      203.29      196.42      5.37 o
 -14   2   1       48.52       47.70      2.38 o
 -13   2   1       13.55       14.04      1.37 o
 -12   2   1       66.67       67.76      2.26 o
 -11   2   1       52.73       61.37      2.08 o
 -10   2   1      239.09      234.47      3.18 o
  -9   2   1       33.62       36.52      1.41 o
  -8   2   1       34.77       31.79      1.32 o
  -7   2   1        4.28        3.83      0.62 o
  -6   2   1       23.46       27.23      1.16 o
  -5   2   1        0.19        1.17      0.51 o
  -4   2   1       29.92       32.70      1.16 o
  -3   2   1     1562.56     1460.50     16.95 o
  -2   2   1     7699.31     7277.96    110.94 o
  -1   2   1     4350.71     4152.26     66.94 o
   0   2   1        3.54        1.95      0.47 o
   1   2   1     1428.63     1370.12     23.89 o
   2   2   1      488.68      459.00      4.87 o
   3   2   1      202.79      220.00      2.65 o
   4   2   1        4.59        6.19      0.69 o
   5   2   1       23.33       18.42      1.06 o
   6   2   1        5.50        4.26      0.70 o
   7   2   1       85.43       71.31      1.93 o
   8   2   1      530.07      535.88      5.32 o
   9   2   1      356.82      377.82      4.56 o
  10   2   1        0.32        1.21      0.67 o
  11   2   1       75.06       82.63      2.55 o
  12   2   1        5.41        3.86      1.15 o
  13   2   1       15.80       16.15      1.80 o
  14   2   1        4.14        3.28      1.26 o
  15   2   1      147.13      148.93      4.99 o
  16   2   1       98.60       97.59      3.95 o
  17   2   1       32.64       29.02      3.01 o
  18   2   1        2.47        1.35      3.93 o
 -22   3   1        0.21        2.28      3.35 o
 -21   3   1        0.18       -0.95      2.77 o
 -20   3   1        4.15        3.39      2.31 o
 -19   3   1       34.22       33.59      3.83 o
 -18   3   1       21.96       18.80      3.02 o
 -17   3   1        2.00        0.84      1.81 o
 -16   3   1        7.31        3.81      1.89 o
 -15   3   1      379.64      370.08      9.02 o
 -14   3   1       76.70       84.55      3.39 o
 -13   3   1        3.08        5.77      1.43 o
 -12   3   1       12.86       11.34      1.58 o
 -11   3   1      220.71      213.27      4.35 o
 -10   3   1        0.21        0.10      0.71 o
  -9   3   1       84.74       87.43      2.48 o
  -8   3   1      386.35      397.83      6.24 o
  -7   3   1      146.58      134.50      4.12 o
  -6   3   1      853.70      885.67      8.94 o
  -5   3   1      551.92      583.45      7.67 o
  -4   3   1      179.65      155.99      2.58 o
  -3   3   1      780.22      886.41     11.13 o
  -2   3   1      114.90      142.07      2.14 o
  -1   3   1      697.22      684.43      8.64 o
   0   3   1      285.38      297.48      4.12 o
   1   3   1     1741.16     1775.75     31.33 o
   2   3   1       22.66       15.14      1.02 o
   3   3   1      416.49      418.91      8.33 o
   4   3   1        0.67        0.42      0.52 o
   5   3   1       65.03       67.47      1.89 o
   6   3   1        1.84        4.10      0.81 o
   7   3   1      163.74      183.69      3.19 o
   8   3   1      269.39      258.20      4.97 o
   9   3   1      101.27       95.92      2.94 o
  10   3   1       12.05        8.09      1.34 o
  11   3   1        7.02        5.79      1.29 o
  12   3   1      145.49      146.00      4.04 o
  13   3   1       31.72       32.65      2.48 o
  14   3   1      232.83      232.01      6.49 o
  15   3   1        6.52       10.34      1.88 o
  16   3   1       42.60       41.53      3.07 o
  17   3   1        0.86        1.37      1.79 o
  18   3   1       39.39       41.11      5.34 o
  19   3   1        6.49        2.13      4.37 o
 -21   4   1       12.27        8.34      3.77 o
 -20   4   1       13.54       15.07      3.30 o
 -19   4   1       30.90       34.18      4.03 o
 -18   4   1       10.76       10.22      2.73 o
 -17   4   1        8.34        9.16      2.56 o
 -16   4   1        2.96        1.71      1.94 o
 -15   4   1        2.48        1.17      1.61 o
 -14   4   1       94.42       86.58      3.64 o
 -13   4   1        7.64        9.27      1.66 o
 -12   4   1       15.47       14.59      1.80 o
 -11   4   1       41.71       37.83      2.48 o
 -10   4   1       19.56       22.17      1.91 o
  -9   4   1       87.44       90.23      3.01 o
  -8   4   1       27.32       28.19      1.95 o
  -7   4   1        3.05        3.67      1.03 o
  -6   4   1        0.56        0.01      0.79 o
  -5   4   1        7.86       10.56      1.13 o
  -4   4   1      233.59      213.62      3.97 o
  -3   4   1     1083.96     1065.97     15.16 o
  -2   4   1     1813.66     1810.09     16.07 o
  -1   4   1       81.33       71.38      1.90 o
   0   4   1      184.72      180.29      2.66 o
   1   4   1       83.21       78.04      1.90 o
   2   4   1     1403.79     1444.61     20.31 o
   3   4   1      143.71      137.62      2.84 o
   4   4   1        6.24        7.03      1.13 o
   5   4   1        2.77        2.12      0.95 o
   6   4   1      181.93      184.42      4.20 o
   7   4   1        0.58       -0.81      0.81 o
   8   4   1       46.07       44.53      2.36 o
   9   4   1        1.64        0.38      1.10 o
  10   4   1       86.21       87.51      4.73 o
  11   4   1      301.60      303.96      9.62 o
  12   4   1      105.23      102.74      3.73 o
  13   4   1       11.87       15.23      2.02 o
  14   4   1       44.69       45.51      3.08 o
  15   4   1      100.32      112.57      4.27 o
  16   4   1       31.37       28.62      2.84 o
  17   4   1       28.70       30.25      3.32 o
  18   4   1       51.16       47.03      4.94 o
  19   4   1       21.43       22.91      4.84 o
  20   4   1        8.22        7.07      5.50 o
 -20   5   1        4.71        6.18      2.94 o
 -19   5   1        6.54        3.68      2.49 o
 -18   5   1        0.03       -0.31      2.12 o
 -17   5   1        0.19        0.26      2.01 o
 -16   5   1        6.23        4.47      1.95 o
 -15   5   1       34.64       35.59      3.30 o
 -14   5   1       12.69       12.02      2.24 o
 -13   5   1        4.47        4.07      1.58 o
 -12   5   1       22.46       24.59      2.34 o
 -11   5   1       10.47       10.63      1.72 o
 -10   5   1       60.31       60.52      2.97 o
  -9   5   1        3.06        3.58      1.32 o
  -8   5   1        3.40        2.69      1.19 o
  -7   5   1        0.24       -0.98      0.98 o
  -6   5   1      132.21      131.44      5.15 o
  -5   5   1        9.99        9.63      1.42 o
  -4   5   1        2.45        1.89      0.99 o
  -3   5   1        2.36        2.45      0.97 o
  -2   5   1      196.28      177.42      3.52 o
  -1   5   1        0.00       -0.61      0.85 o
   0   5   1       36.57       32.89      1.84 o
   1   5   1       29.79       30.47      1.82 o
   2   5   1       69.08       73.50      2.44 o
   3   5   1      235.54      230.05      4.41 o
   4   5   1       66.44       67.06      2.69 o
   5   5   1      194.28      185.33      4.19 o
   6   5   1      562.97      555.22     11.49 o
   7   5   1        0.28       -1.07      1.11 o
   8   5   1        3.85        4.89      1.38 o
   9   5   1       40.42       38.86      2.64 o
  10   5   1       31.57       31.54      2.46 o
  11   5   1        5.68        9.04      1.74 o
  12   5   1        0.35        1.48      1.37 o
  13   5   1        3.22        2.99      1.54 o
  14   5   1        4.21        4.42      1.79 o
  15   5   1       12.38       10.39      2.12 o
  16   5   1        0.53        2.44      1.91 o
  17   5   1        0.01        0.32      2.00 o
  18   5   1        9.65       10.18      3.42 o
  19   5   1        1.42        0.23      3.29 o
 -17   6   1        1.24        6.06      2.72 o
 -16   6   1        7.76        5.86      2.34 o
 -15   6   1        0.00       -1.60      1.72 o
 -14   6   1        8.76        8.86      2.30 o
 -13   6   1        2.86        0.40      1.72 o
 -12   6   1        6.80        5.16      1.70 o
 -11   6   1       17.44       13.82      2.06 o
 -10   6   1        0.23        0.01      1.31 o
  -9   6   1        0.16        1.05      1.34 o
  -8   6   1        9.18        8.64      1.64 o
  -7   6   1        8.34        5.20      1.47 o
  -6   6   1       57.17       54.83      3.00 o
  -5   6   1       36.72       32.39      2.25 o
  -4   6   1      181.64      174.18      4.05 o
  -3   6   1      117.71      101.75      3.20 o
  -2   6   1      141.27      135.33      3.58 o
  -1   6   1       13.47       12.45      1.63 o
   0   6   1       25.69       27.19      2.02 o
   1   6   1        2.93        2.46      1.18 o
   2   6   1       62.77       57.15      2.58 o
   3   6   1       21.27       22.24      1.94 o
   4   6   1       76.51       78.89      2.99 o
   5   6   1       26.40       24.78      2.28 o
   6   6   1       73.52       70.03      3.15 o
   7   6   1       44.54       45.82      2.81 o
   8   6   1        8.19        7.77      1.64 o
   9   6   1        7.59        5.71      1.65 o
  10   6   1        0.05        0.44      1.35 o
  11   6   1        0.22       -1.04      1.35 o
  12   6   1        9.66       10.15      2.04 o
  13   6   1        0.58        0.44      1.59 o
  14   6   1        3.16        1.60      1.79 o
  15   6   1        3.23        2.62      1.87 o
  16   6   1       10.11       10.45      2.69 o
  17   6   1        8.29       11.63      3.47 o
 -14   7   1        0.00        0.72      2.00 o
 -13   7   1        8.24        9.95      2.50 o
 -12   7   1        1.22        1.00      1.93 o
 -11   7   1        2.67        2.56      1.71 o
 -10   7   1        3.76        5.47      1.76 o
  -9   7   1        6.95       10.44      2.00 o
  -8   7   1        0.07       -0.89      1.39 o
  -7   7   1        0.04        1.44      1.39 o
  -6   7   1        4.88        6.65      1.63 o
  -5   7   1       23.59       22.43      2.14 o
  -4   7   1        1.22        0.85      1.31 o
  -3   7   1        7.69        6.18      1.54 o
  -2   7   1        7.60        8.44      1.64 o
  -1   7   1        0.07       -0.79      1.21 o
   0   7   1        8.94        7.19      1.61 o
   1   7   1       28.65       26.74      2.27 o
   2   7   1        3.65        3.76      1.44 o
   3   7   1        9.09        9.24      1.69 o
   4   7   1        1.41        1.67      1.40 o
   5   7   1        0.52        2.69      1.41 o
   6   7   1       62.31       71.88      3.31 o
   7   7   1       24.69       21.83      2.45 o
   8   7   1       12.12       13.29      2.14 o
   9   7   1        0.93       -0.06      1.49 o
  10   7   1       10.53       12.14      2.18 o
  11   7   1        0.59       -1.49      1.62 o
  12   7   1       40.87       39.09      3.39 o
  13   7   1        7.66        7.46      2.17 o
  14   7   1       10.94       12.52      2.60 o
 -10   8   1        0.04       -1.38      1.76 o
  -9   8   1        9.29        6.68      1.96 o
  -8   8   1        0.10       -0.07      1.52 o
  -7   8   1        2.12        1.94      1.71 o
  -6   8   1       83.55       93.36      3.95 o
  -5   8   1        5.13        4.65      1.79 o
  -4   8   1        4.97        3.57      1.67 o
  -3   8   1        5.02        2.25      1.56 o
  -2   8   1        7.32        5.61      1.74 o
  -1   8   1        0.03       -1.34      1.34 o
   0   8   1        0.30        0.86      1.45 o
   1   8   1        0.42       -0.04      1.42 o
   2   8   1        6.25        7.45      1.79 o
   3   8   1        0.39        0.42      1.43 o
   4   8   1       12.66       14.54      2.15 o
   5   8   1       13.43       10.83      2.01 o
   6   8   1        0.00       -0.37      1.54 o
   7   8   1        0.21       -0.90      1.50 o
   8   8   1        0.28       -0.32      1.57 o
   9   8   1        0.05       -0.97      1.54 o
 -20   0   2        0.50       -1.35      3.36 o
 -19   0   2        1.42       -0.12      1.77 o
 -18   0   2      119.30      102.19      6.10 o
 -17   0   2      158.89      156.23      5.88 o
 -16   0   2        0.62       -0.64      1.37 o
 -15   0   2       91.34       85.86      4.10 o
 -14   0   2        5.70        8.09      4.12 o
 -13   0   2      742.91      722.30     23.65 o
 -12   0   2      424.40      444.59     19.48 o
 -11   0   2      209.07      187.30      5.80 o
 -10   0   2        0.07        0.55      0.76 o
  -9   0   2     1202.61     1229.86     45.17 o
  -8   0   2      104.50      116.82      3.16 o
  -7   0   2       81.64       79.47      3.77 o
  -6   0   2     1414.29     1480.39     69.41 o
  -5   0   2     4503.56     4825.41    211.92 o
  -4   0   2    14059.97    13948.67    506.61 o
  -3   0   2     3117.65     3260.01    120.81 o
  -2   0   2     1316.48     1332.23     26.34 o
  -1   0   2     4448.15     4172.42     57.87 o
   0   0   2      103.30       68.05      1.34 o
   1   0   2      915.97      875.09      4.39 o
   2   0   2     3921.69     3741.51     80.92 o
   3   0   2     1689.20     1612.96     13.01 o
   4   0   2    18646.09    16891.04    461.61 o
   5   0   2      463.07      450.85      9.31 o
   6   0   2      126.30      126.21      3.76 o
   7   0   2      740.97      747.54     12.62 o
   8   0   2      928.33     1003.14     32.42 o
   9   0   2     2084.18     2207.32     31.38 o
  10   0   2      258.23      268.08      4.94 o
  11   0   2       95.73       91.81      2.93 o
  12   0   2      624.51      612.37     14.17 o
  13   0   2      601.66      573.35     11.90 o
  14   0   2      452.48      477.14     10.98 o
  15   0   2      252.70      258.63      8.62 o
 -22   1   2        1.87       -1.57      3.70 o
 -21   1   2        8.71        9.68      3.53 o
 -20   1   2        6.54        5.19      2.19 o
 -19   1   2       43.40       38.67      3.91 o
 -18   1   2      119.58      105.94      4.52 o
 -17   1   2       96.76       82.71      3.20 o
 -16   1   2       13.96       19.86      1.89 o
 -15   1   2       24.63       24.20      1.94 o
 -14   1   2      168.91      181.04      4.91 o
 -13   1   2        3.41        4.69      0.93 o
 -12   1   2      346.00      352.19      8.08 o
 -11   1   2       18.61       20.77      1.18 o
 -10   1   2      876.82      945.44     23.29 o
  -9   1   2     3449.09     3832.60    123.38 o
  -8   1   2     1050.91     1129.89     34.51 o
  -7   1   2       88.50       81.17      1.60 o
  -6   1   2      753.87      763.42     15.36 o
  -5   1   2      463.96      465.35     12.51 o
  -4   1   2     5505.56     5387.06     76.89 o
  -3   1   2    15819.08    15176.87    281.69 o
  -2   1   2      784.54      803.89     20.27 o
  -1   1   2    28613.00    25433.65    812.54 o
   0   1   2     2738.93     2573.83     95.66 o
   1   1   2     8408.83     7508.20    345.57 o
   2   1   2     2359.37     2259.36     18.09 o
   3   1   2      697.28      625.15     10.38 o
   4   1   2        0.39       -0.21      0.40 o
   5   1   2     2358.52     2395.38     24.39 o
   6   1   2     1606.64     1651.66     16.30 o
   7   1   2     2058.47     2062.06     14.47 o
   8   1   2      700.58      746.84      7.53 o
   9   1   2       66.64       73.97      1.92 o
  10   1   2      507.19      521.21      9.21 o
  11   1   2        3.95        3.65      0.75 o
  12   1   2       96.10      104.58      2.72 o
  13   1   2      105.49      105.14      3.15 o
  14   1   2       56.87       54.62      2.95 o
  15   1   2      178.14      187.57      6.30 o
  16   1   2       29.37       30.47      4.07 o
 -23   2   2        9.59       12.56      5.72 o
 -22   2   2       12.04       11.39      3.88 o
 -21   2   2       21.11       27.21      3.68 o
 -20   2   2        3.16        3.62      2.18 o
 -19   2   2       18.72       16.49      2.85 o
 -18   2   2       93.83       93.24      4.95 o
 -17   2   2        1.37        3.13      1.87 o
 -16   2   2      188.33      171.64      6.57 o
 -15   2   2       82.81       84.63      3.71 o
 -14   2   2       35.27       33.34      2.33 o
 -13   2   2      327.41      311.45      6.12 o
 -12   2   2       49.28       40.56      1.89 o
 -11   2   2       10.62        8.44      1.02 o
 -10   2   2      278.92      290.79      4.94 o
  -9   2   2       43.10       41.66      1.60 o
  -8   2   2       78.17       76.79      2.13 o
  -7   2   2     2323.79     2369.56     30.74 o
  -6   2   2       18.89       17.25      1.00 o
  -5   2   2     3248.39     3248.41     54.86 o
  -4   2   2       46.72       38.79      1.14 o
  -3   2   2     1943.99     1891.37     29.95 o
  -2   2   2     5388.05     5526.58     63.32 o
  -1   2   2      977.17      990.65     27.52 o
   0   2   2       36.40       35.93      1.03 o
   1   2   2       22.12       25.51      1.04 o
   2   2   2      483.62      499.71      6.85 o
   3   2   2      377.48      394.26      6.54 o
   4   2   2       55.51       61.81      1.47 o
   5   2   2     1078.10     1127.34     11.27 o
   6   2   2      485.78      497.49      4.35 o
   7   2   2        0.36        0.24      0.56 o
   8   2   2       49.29       45.19      1.77 o
   9   2   2      637.16      603.56      6.86 o
  10   2   2      313.84      309.60      6.71 o
  11   2   2      209.83      215.77      4.06 o
  12   2   2      188.36      181.93      4.29 o
  13   2   2      778.86      802.75     24.93 o
  14   2   2      276.21      285.40      6.97 o
  15   2   2       14.05       13.30      1.93 o
  16   2   2       50.32       55.56      5.75 o
  17   2   2       17.92       11.66      4.93 o
  18   2   2       50.10       56.75      8.86 o
 -22   3   2        0.74        0.36      3.05 o
 -21   3   2        0.39       -0.60      2.12 o
 -20   3   2        8.45        7.97      2.58 o
 -19   3   2       32.70       32.50      3.71 o
 -18   3   2       21.68       16.36      2.81 o
 -17   3   2       54.75       47.70      4.11 o
 -16   3   2      168.84      160.00      5.96 o
 -15   3   2        4.90        2.75      1.77 o
 -14   3   2        0.42       -0.34      1.30 o
 -13   3   2      208.14      205.81      5.12 o
 -12   3   2       55.80       54.29      2.59 o
 -11   3   2        0.73        0.35      0.78 o
 -10   3   2        1.05        2.22      0.82 o
  -9   3   2      771.62      783.29     12.39 o
  -8   3   2       22.26       24.12      1.37 o
  -7   3   2      511.30      539.85      5.14 o
  -6   3   2       90.72       85.14      1.97 o
  -5   3   2      471.25      509.98      6.40 o
  -4   3   2      549.68      587.78      6.83 o
  -3   3   2      102.43      110.36      2.86 o
  -2   3   2      693.21      693.03      7.87 o
  -1   3   2      640.61      637.00     11.29 o
   0   3   2       66.03       64.04      1.56 o
   1   3   2      159.12      175.14      3.31 o
   2   3   2       57.81       65.88      1.59 o
   3   3   2       26.57       32.05      1.34 o
   4   3   2      607.39      598.29      7.92 o
   5   3   2      385.59      390.99      4.01 o
   6   3   2      314.07      323.00      4.05 o
   7   3   2      651.98      671.74      9.90 o
   8   3   2      105.34       94.75      2.61 o
   9   3   2      103.07       96.84      2.98 o
  10   3   2      199.52      202.92      4.33 o
  11   3   2        9.10        8.33      1.49 o
  12   3   2       22.34       19.00      1.99 o
  13   3   2       62.67       74.44      3.50 o
  14   3   2      338.60      354.02      9.61 o
  15   3   2      130.83      137.39      5.17 o
  16   3   2       59.59       64.40      4.20 o
  17   3   2      153.81      167.24     13.91 o
  18   3   2       16.09       23.78      6.50 o
 -21   4   2       12.85       14.78      3.22 o
 -20   4   2       19.34       15.06      3.18 o
 -19   4   2       12.45       12.01      2.95 o
 -18   4   2        3.92        3.54      2.15 o
 -17   4   2        2.07        3.23      2.15 o
 -16   4   2        2.66        1.01      1.93 o
 -15   4   2        5.40        2.00      1.73 o
 -14   4   2       66.86       62.07      3.56 o
 -13   4   2       68.11       77.61      3.83 o
 -12   4   2      300.40      302.66      5.61 o
 -11   4   2       35.95       36.11      3.24 o
 -10   4   2       24.33       21.73      1.83 o
  -9   4   2        2.85        2.31      1.00 o
  -8   4   2      141.33      136.37      3.34 o
  -7   4   2       11.63       10.73      1.30 o
  -6   4   2       49.78       50.54      1.93 o
  -5   4   2        0.44       -0.48      0.61 o
  -4   4   2     1245.27     1251.98     17.45 o
  -3   4   2     1477.86     1465.69     19.22 o
  -2   4   2      377.13      351.52      4.40 o
  -1   4   2        0.00       -0.56      0.56 o
   0   4   2      168.58      181.84      3.07 o
   1   4   2       41.87       39.49      1.54 o
   2   4   2      367.15      384.56      5.61 o
   3   4   2       26.67       25.03      1.50 o
   4   4   2      339.86      381.49      7.46 o
   5   4   2       10.66        7.90      1.21 o
   6   4   2       15.13       13.46      1.47 o
   7   4   2       61.95       59.04      2.54 o
   8   4   2      280.06      293.10      9.94 o
   9   4   2      200.64      186.42      4.39 o
  10   4   2      121.33      119.46      3.70 o
  11   4   2        1.56        2.62      1.37 o
  12   4   2      389.21      399.34      7.20 o
  13   4   2      132.46      126.74      4.28 o
  14   4   2       26.28       21.41      2.46 o
  15   4   2        1.80        3.85      1.69 o
  16   4   2       16.72       22.07      3.03 o
  17   4   2       53.24       45.93      5.83 o
  18   4   2        7.42       11.54      4.65 o
  19   4   2        1.88       -0.90      4.71 o
 -20   5   2       14.10       15.83      3.37 o
 -19   5   2        8.95        9.28      2.83 o
 -18   5   2        8.05       10.19      2.83 o
 -17   5   2       39.16       41.02      4.15 o
 -16   5   2        1.60        1.12      2.01 o
 -15   5   2        0.33        0.72      1.71 o
 -14   5   2       25.16       26.52      2.81 o
 -13   5   2       13.47       14.37      2.23 o
 -12   5   2       37.02       38.29      2.73 o
 -11   5   2       17.78       21.65      2.13 o
 -10   5   2       12.45       11.36      1.72 o
  -9   5   2       19.40       20.69      1.97 o
  -8   5   2        2.67        2.89      1.21 o
  -7   5   2       33.17       29.09      2.06 o
  -6   5   2       14.35       17.04      1.65 o
  -5   5   2        9.55        7.02      1.26 o
  -4   5   2      104.41      105.44      2.86 o
  -3   5   2        2.67        4.45      1.06 o
  -2   5   2        3.73        5.13      1.05 o
  -1   5   2        1.10       -0.01      0.83 o
   0   5   2        0.79        0.54      0.85 o
   1   5   2      223.88      229.89      5.62 o
   2   5   2        7.65        5.31      1.25 o
   3   5   2       51.20       49.74      2.46 o
   4   5   2        0.95       -0.35      0.95 o
   5   5   2       81.97       86.47      3.07 o
   6   5   2      114.20      121.33      3.64 o
   7   5   2      152.75      147.96      6.04 o
   8   5   2        3.67        3.53      1.41 o
   9   5   2       20.33       21.29      2.13 o
  10   5   2       34.14       31.58      2.50 o
  11   5   2        9.11        6.23      1.68 o
  12   5   2       10.56       12.06      2.02 o
  13   5   2        2.16        0.92      1.58 o
  14   5   2       71.08       77.68      3.82 o
  15   5   2       46.23       49.31      3.52 o
  16   5   2       19.46       20.79      3.10 o
  17   5   2        1.17        1.69      2.76 o
  18   5   2       12.33        8.98      4.00 o
  19   5   2       11.39       10.54      5.83 o
 -17   6   2        8.50        9.60      2.83 o
 -16   6   2        4.59        4.79      2.37 o
 -15   6   2        0.26       -0.46      1.97 o
 -14   6   2       13.59       14.09      2.44 o
 -13   6   2        0.32       -1.54      1.54 o
 -12   6   2        0.03        0.94      1.59 o
 -11   6   2       80.48       78.20      3.54 o
 -10   6   2       55.29       59.35      3.12 o
  -9   6   2        0.45        0.44      1.27 o
  -8   6   2       33.03       27.60      2.32 o
  -7   6   2        8.83        4.23      1.41 o
  -6   6   2       42.67       34.22      2.27 o
  -5   6   2       61.99       61.35      2.71 o
  -4   6   2      267.30      257.80      4.81 o
  -3   6   2      194.19      194.37      4.20 o
  -2   6   2      118.68      108.68      3.31 o
  -1   6   2       34.67       28.66      2.12 o
   0   6   2       98.72       94.93      3.13 o
   1   6   2      111.36      101.24      3.24 o
   2   6   2       52.90       54.18      2.67 o
   3   6   2      181.53      182.60      4.37 o
   4   6   2      216.79      211.64      6.28 o
   5   6   2        0.23       -0.57      1.28 o
   6   6   2       45.94       44.14      2.87 o
   7   6   2       15.87       16.00      2.04 o
   8   6   2        3.75        2.16      1.35 o
   9   6   2        0.08       -1.22      1.22 o
  10   6   2        0.18       -0.21      1.40 o
  11   6   2        3.76        3.38      1.70 o
  12   6   2       12.54       15.06      2.30 o
  13   6   2       44.96       48.51      3.52 o
  14   6   2        0.00       -1.24      1.71 o
  15   6   2        1.62        2.80      2.18 o
  16   6   2        0.04       -0.39      2.07 o
 -14   7   2        1.14        3.35      2.07 o
 -13   7   2        0.18       -1.24      1.74 o
 -12   7   2        0.29        0.19      1.79 o
 -11   7   2        0.00        2.27      1.83 o
 -10   7   2       15.00       15.08      2.49 o
  -9   7   2        4.36        3.86      1.66 o
  -8   7   2       92.28       88.59      3.56 o
  -7   7   2        2.81        1.66      1.43 o
  -6   7   2       20.15       23.56      2.20 o
  -5   7   2        4.47        3.78      1.41 o
  -4   7   2        0.31       -0.41      1.22 o
  -3   7   2        6.38        4.49      1.46 o
  -2   7   2        4.81        3.03      1.41 o
  -1   7   2        5.68        3.67      1.55 o
   0   7   2      212.56      214.56      4.80 o
   1   7   2        3.48        3.17      1.55 o
   2   7   2        0.00        0.04      1.27 o
   3   7   2        0.97        0.51      1.31 o
   4   7   2       71.46       68.60      3.13 o
   5   7   2       15.85       13.29      1.90 o
   6   7   2        0.48       -1.37      1.37 o
   7   7   2        2.64        2.41      1.61 o
   8   7   2        0.12       -0.52      1.49 o
   9   7   2       25.75       26.82      2.79 o
  10   7   2       32.15       32.76      3.07 o
  11   7   2        0.04       -0.98      1.61 o
  12   7   2       10.19       12.61      2.41 o
  13   7   2       11.00       13.02      2.87 o
 -10   8   2        4.56        5.25      2.16 o
  -9   8   2        1.67        0.50      1.86 o
  -8   8   2       40.35       49.60      3.60 o
  -7   8   2        0.57        0.21      1.77 o
  -6   8   2        2.50        0.46      1.61 o
  -5   8   2       31.48       26.54      2.63 o
  -4   8   2       92.73       82.25      3.67 o
  -3   8   2       29.25       27.83      2.55 o
  -2   8   2        0.08       -0.94      1.46 o
  -1   8   2        0.56        0.96      1.56 o
   0   8   2       23.53       23.71      2.39 o
   1   8   2        6.84        7.80      1.84 o
   2   8   2        8.33       11.26      1.91 o
   3   8   2        1.76        0.58      1.46 o
   4   8   2       24.77       22.45      2.39 o
   5   8   2        0.25       -0.15      1.50 o
   6   8   2        0.10       -1.44      1.44 o
   7   8   2        1.81        3.00      1.72 o
   8   8   2        0.52        0.42      1.59 o
   9   8   2        0.10        0.80      1.80 o
 -24   1   3        3.46        7.51      5.38 o
 -23   1   3        3.06        0.67      4.04 o
 -22   1   3        0.43       -0.32      2.79 o
 -21   1   3        3.81        2.74      2.23 o
 -20   1   3        5.34        4.19      2.04 o
 -19   1   3        2.93        0.19      1.56 o
 -18   1   3       23.67       23.37      2.37 o
 -17   1   3        0.96        2.48      1.34 o
 -16   1   3       78.58       75.48      3.20 o
 -15   1   3       26.33       29.79      2.26 o
 -14   1   3      162.57      157.78      3.93 o
 -13   1   3       10.54       12.64      1.48 o
 -12   1   3      190.73      182.93      5.20 o
 -11   1   3      460.73      461.49      7.74 o
 -10   1   3       96.46      105.97      3.77 o
  -9   1   3      261.52      275.85      6.54 o
  -8   1   3      219.88      208.12      6.94 o
  -7   1   3       69.81       62.75      1.48 o
  -6   1   3     3262.90     3250.98     92.97 o
  -5   1   3     1235.47     1238.75     27.85 o
  -4   1   3       78.47       83.40      2.27 o
  -3   1   3       44.95       44.57      2.30 o
  -2   1   3    15324.17    14092.38    127.33 o
  -1   1   3     1468.16     1457.46     44.40 o
   0   1   3        1.78        0.87      0.32 o
   1   1   3       44.26       41.84      3.48 o
   2   1   3      210.57      193.57      2.21 o
   3   1   3        8.67       22.39     11.22 o
   4   1   3      122.08      108.21      2.31 o
   5   1   3        0.01       -0.26      0.46 o
   6   1   3      215.68      213.00      3.58 o
   7   1   3     1506.78     1623.38     29.49 o
   8   1   3      182.93      193.79      3.22 o
   9   1   3      365.95      378.54      7.51 o
  10   1   3       31.19       35.94      1.72 o
  11   1   3       23.22       22.06      1.65 o
  12   1   3       17.69       21.45      1.80 o
  13   1   3       20.90       23.50      2.13 o
  14   1   3       57.84       57.90      4.03 o
  15   1   3        0.16        0.20      2.07 o
  16   1   3       96.39       88.00      5.91 o
  17   1   3        0.06        1.23      3.70 o
 -23   2   3        5.38        7.32      3.72 o
 -22   2   3        1.45        1.28      2.20 o
 -21   2   3        0.45        0.51      2.05 o
 -20   2   3        3.08        0.52      2.06 o
 -19   2   3       11.05       12.87      2.72 o
 -18   2   3      231.32      234.92     12.04 o
 -17   2   3       66.33       54.95      4.23 o
 -16   2   3      160.18      152.40      4.40 o
 -15   2   3      118.67      122.70      3.82 o
 -14   2   3      381.55      387.93      9.66 o
 -13   2   3      203.23      192.42      4.23 o
 -12   2   3      150.95      156.88      3.60 o
 -11   2   3       19.50       19.71      1.39 o
 -10   2   3       64.41       59.57      1.92 o
  -9   2   3       85.40       84.82      2.05 o
  -8   2   3       69.47       88.57      1.98 o
  -7   2   3      235.97      244.69      4.30 o
  -6   2   3     1856.48     1960.88     16.30 o
  -5   2   3     2522.20     2585.90     31.99 o
  -4   2   3        9.93       12.37      0.70 o
  -3   2   3     1899.78     1925.79     36.79 o
  -2   2   3      605.28      538.79     27.22 o
  -1   2   3      431.03      434.12      7.61 o
   0   2   3      711.44      662.82      5.45 o
   1   2   3       60.89       65.33      1.23 o
   2   2   3      752.59      781.16      7.62 o
   3   2   3      600.33      593.67      4.13 o
   4   2   3       31.35       29.61      1.17 o
   5   2   3      105.72      107.20      2.66 o
   6   2   3       31.28       37.79      1.48 o
   7   2   3       14.49       12.64      1.05 o
   8   2   3      116.18      112.30      2.63 o
   9   2   3        5.32        6.83      1.15 o
  10   2   3       39.85       38.48      2.02 o
  11   2   3       41.17       44.94      2.25 o
  12   2   3      203.61      195.39      5.00 o
  13   2   3      135.78      138.03      4.15 o
  14   2   3       16.35       19.53      2.86 o
  15   2   3      367.63      360.49     13.68 o
  16   2   3        7.71       13.59      3.32 o
  17   2   3        6.46        4.95      2.83 o
  18   2   3        0.06       -2.02      3.93 o
 -22   3   3        0.06       -1.94      1.94 o
 -21   3   3        9.17        6.58      3.61 o
 -20   3   3       27.08       24.58      5.61 o
 -19   3   3        0.15       -0.27      1.92 o
 -18   3   3       24.70       20.32      3.00 o
 -17   3   3       12.43       10.97      2.42 o
 -16   3   3        5.90        3.00      1.85 o
 -15   3   3       87.21       89.56      4.38 o
 -14   3   3       20.31       19.34      2.45 o
 -13   3   3        6.46        5.62      1.43 o
 -12   3   3       10.26       10.43      1.25 o
 -11   3   3      259.97      262.23      4.06 o
 -10   3   3       16.87       15.84      1.28 o
  -9   3   3      208.79      209.03      3.30 o
  -8   3   3       22.53       27.52      1.41 o
  -7   3   3      533.43      531.84      6.08 o
  -6   3   3       45.57       49.91      1.43 o
  -5   3   3      104.59      101.66      1.87 o
  -4   3   3       20.08       18.10      0.93 o
  -3   3   3      941.56      949.18     11.85 o
  -2   3   3     3304.69     3245.16     43.41 o
  -1   3   3     1845.54     1966.08     23.27 o
   0   3   3       28.33       25.73      1.00 o
   1   3   3      399.30      457.04      5.17 o
   2   3   3      619.81      672.12     10.45 o
   3   3   3      680.58      732.50      9.22 o
   4   3   3      189.63      186.95      3.20 o
   5   3   3       34.13       32.02      1.44 o
   6   3   3      152.17      169.37      2.90 o
   7   3   3        4.69        5.78      1.01 o
   8   3   3      128.34      132.98      3.32 o
   9   3   3       39.96       41.53      2.25 o
  10   3   3       38.36       39.85      2.40 o
  11   3   3      333.11      363.47      8.76 o
  12   3   3       37.40       39.84      2.64 o
  13   3   3        4.97        4.92      1.55 o
  14   3   3      123.29      124.10      4.87 o
  15   3   3        3.85        4.42      2.17 o
  16   3   3      283.70      297.76     16.65 o
  17   3   3       18.52       16.90      3.88 o
  18   3   3        0.43       -0.34      4.04 o
  19   3   3        0.15       -0.79      4.37 o
 -21   4   3        6.81        5.10      2.54 o
 -20   4   3        5.57        6.23      2.61 o
 -19   4   3        2.37        2.67      2.25 o
 -18   4   3        0.85        0.36      1.93 o
 -17   4   3        0.02       -0.81      1.60 o
 -16   4   3        9.04        6.86      2.22 o
 -15   4   3       35.14       28.86      3.07 o
 -14   4   3        0.02        1.33      1.53 o
 -13   4   3        0.28       -0.83      1.25 o
 -12   4   3       75.61       76.51      3.42 o
 -11   4   3       80.79       87.97      3.07 o
 -10   4   3        0.04       -0.39      0.94 o
  -9   4   3      113.49      115.56      3.22 o
  -8   4   3        1.61        0.91      0.81 o
  -7   4   3      187.72      192.00      3.20 o
  -6   4   3       31.81       30.43      1.53 o
  -5   4   3        5.00        4.49      0.75 o
  -4   4   3      166.59      160.00      2.24 o
  -3   4   3       95.87       88.32      1.73 o
  -2   4   3      185.55      174.67      2.27 o
  -1   4   3      183.40      182.72      2.30 o
   0   4   3        4.44        3.79      0.64 o
   1   4   3      108.80      104.61      1.97 o
   2   4   3       92.82       95.02      1.93 o
   3   4   3      109.03      105.08      2.35 o
   4   4   3       48.20       55.57      2.52 o
   5   4   3      149.26      157.87      4.31 o
   6   4   3       47.23       45.26      2.29 o
   7   4   3      475.88      452.05     12.17 o
   8   4   3       50.47       52.12      2.57 o
   9   4   3        2.60        2.45      1.24 o
  10   4   3       52.65       55.85      2.92 o
  11   4   3      349.17      350.53     10.29 o
  12   4   3      105.07      111.33      3.99 o
  13   4   3        1.19        0.31      1.46 o
  14   4   3       14.61       16.97      2.59 o
  15   4   3        0.08       -1.53      1.89 o
  16   4   3       41.54       55.63      5.81 o
  17   4   3        1.01        1.63      2.65 o
  18   4   3        2.41       -0.34      4.60 o
  19   4   3        6.37       15.14      5.94 o
  20   4   3        0.46        3.48      5.27 o
 -20   5   3        9.79        9.21      2.97 o
 -19   5   3        0.00        1.82      2.27 o
 -18   5   3        0.03       -0.52      1.95 o
 -17   5   3        0.01       -0.05      1.83 o
 -16   5   3        0.28        3.52      2.06 o
 -15   5   3       37.71       34.03      3.42 o
 -14   5   3        0.47        0.44      1.61 o
 -13   5   3       27.37       27.42      2.97 o
 -12   5   3        3.43        3.20      1.56 o
 -11   5   3        1.49        0.91      1.24 o
 -10   5   3      161.49      159.56      7.23 o
  -9   5   3       18.12       16.10      1.77 o
  -8   5   3       59.37       62.50      2.69 o
  -7   5   3        0.34        0.37      0.98 o
  -6   5   3        5.12        5.28      1.23 o
  -5   5   3       72.57       74.57      2.50 o
  -4   5   3      248.60      231.96      4.50 o
  -3   5   3      799.99      783.57      7.09 o
  -2   5   3        8.78        6.06      1.28 o
  -1   5   3       91.20       88.62      2.61 o
   0   5   3        0.64        0.41      0.88 o
   1   5   3       13.69       12.87      1.34 o
   2   5   3        5.58        4.07      1.15 o
   3   5   3        0.64        0.54      1.03 o
   4   5   3        4.54        4.72      1.23 o
   5   5   3        4.96        4.40      1.31 o
   6   5   3      123.86      123.46      4.03 o
   7   5   3        0.09        1.46      1.27 o
   8   5   3      289.55      309.51      8.07 o
   9   5   3        3.06        3.15      1.55 o
  10   5   3      110.56      119.12      4.12 o
  11   5   3       22.41       23.21      2.45 o
  12   5   3        1.62        0.81      1.49 o
  13   5   3        9.44        8.67      2.27 o
  14   5   3       14.44       14.06      2.59 o
  15   5   3       34.49       39.65      4.35 o
  16   5   3       27.96       27.80      3.89 o
  17   5   3        4.53        2.82      3.11 o
  18   5   3        2.29       -1.79      4.26 o
 -17   6   3        0.23       -0.53      2.04 o
 -16   6   3        0.64        1.97      2.04 o
 -15   6   3        3.05        3.71      2.16 o
 -14   6   3       11.68        9.51      2.61 o
 -13   6   3        0.92       -1.33      1.56 o
 -12   6   3       13.34       15.09      2.28 o
 -11   6   3       15.49       12.65      2.13 o
 -10   6   3        0.01        0.34      1.43 o
  -9   6   3       52.44       54.36      2.96 o
  -8   6   3       69.59       73.84      3.14 o
  -7   6   3        9.12        9.66      1.52 o
  -6   6   3       48.83       51.55      2.53 o
  -5   6   3        3.47        3.05      1.23 o
  -4   6   3       19.98       22.13      1.91 o
  -3   6   3      104.75       98.98      3.15 o
  -2   6   3      198.94      184.51      4.02 o
  -1   6   3      104.55      100.89      3.20 o
   0   6   3       57.54       60.22      2.67 o
   1   6   3        1.93       -0.38      1.22 o
   2   6   3      160.12      165.87      3.96 o
   3   6   3      195.55      192.35      4.27 o
   4   6   3       42.38       47.96      2.89 o
   5   6   3      203.24      203.91      4.96 o
   6   6   3       36.44       34.09      2.65 o
   7   6   3        8.38       10.65      1.89 o
   8   6   3        2.31        2.55      1.51 o
   9   6   3        0.21       -0.28      1.40 o
  10   6   3        3.38        3.44      1.66 o
  11   6   3       12.25       11.23      2.19 o
  12   6   3       10.05       10.05      2.42 o
  13   6   3        5.45        8.80      2.47 o
  14   6   3        0.82       -0.12      2.19 o
  15   6   3        2.82        2.99      2.54 o
  16   6   3        2.61        3.72      2.62 o
 -14   7   3        1.13        1.85      2.13 o
 -13   7   3        2.97        2.10      2.06 o
 -12   7   3        0.01        1.13      1.89 o
 -11   7   3        1.66        4.45      1.88 o
 -10   7   3        1.76       -0.53      1.54 o
  -9   7   3        0.25        2.00      1.59 o
  -8   7   3        0.00        0.17      1.46 o
  -7   7   3       14.61       12.92      1.87 o
  -6   7   3       24.84       24.42      2.20 o
  -5   7   3       28.09       28.95      2.31 o
  -4   7   3        1.95        1.47      1.27 o
  -3   7   3        4.85        2.05      1.29 o
  -2   7   3        4.21        3.77      1.39 o
  -1   7   3        3.75        2.37      1.34 o
   0   7   3        2.45        3.40      1.37 o
   1   7   3        1.43        0.44      1.24 o
   2   7   3       23.21       23.17      2.13 o
   3   7   3        1.78        1.58      1.33 o
   4   7   3        1.27        0.12      1.27 o
   5   7   3        5.65        7.99      1.90 o
   6   7   3        6.88        7.50      1.84 o
   7   7   3        2.99        2.09      1.60 o
   8   7   3       29.50       33.46      2.97 o
   9   7   3        8.96        6.01      1.93 o
  10   7   3        1.33        0.72      2.03 o
  11   7   3       11.71       16.10      2.92 o
  12   7   3        2.55        2.95      2.24 o
  13   7   3        1.53        1.10      2.25 o
  -9   8   3        1.75        1.86      1.98 o
  -8   8   3       21.86       21.12      2.92 o
  -7   8   3       66.38       63.27      5.10 o
  -6   8   3       25.17       28.59      2.86 o
  -5   8   3       28.36       26.89      2.82 o
  -4   8   3        6.00        6.49      1.90 o
  -3   8   3        3.32        1.06      1.62 o
  -2   8   3        3.12        1.20      1.50 o
  -1   8   3        0.11       -1.36      1.36 o
   0   8   3       14.18       14.57      2.09 o
   1   8   3       15.85       11.22      1.97 o
   2   8   3        7.90        8.37      1.86 o
   3   8   3       28.09       23.93      2.44 o
   4   8   3        2.62        1.70      1.60 o
   5   8   3        1.03        1.46      1.72 o
   6   8   3        9.40        8.33      2.11 o
   7   8   3        1.14        1.26      1.85 o
   8   8   3        0.98        0.42      1.84 o
 -22   0   4        6.45        6.76      3.59 o
 -21   0   4        3.68        0.10      2.69 o
 -20   0   4       13.17       11.76      2.71 o
 -19   0   4       27.88       19.88      3.05 o
 -18   0   4      142.73      123.90      5.97 o
 -17   0   4       63.69       59.14      3.95 o
 -16   0   4        9.94       14.24      2.36 o
 -15   0   4        4.32        3.95      1.65 o
 -14   0   4       23.85       17.27      2.27 o
 -13   0   4      184.27      172.97      5.02 o
 -12   0   4      216.05      204.95      5.11 o
 -11   0   4       68.25       69.04      2.97 o
 -10   0   4      359.45      389.75      9.41 o
  -9   0   4      662.71      730.93     25.72 o
  -8   0   4        6.99        3.94      0.96 o
  -7   0   4        2.27       -0.01      0.63 o
  -6   0   4       48.39       49.91      3.08 o
  -5   0   4        1.91        0.95      0.60 o
  -4   0   4     1225.49     1218.16     46.28 o
  -3   0   4     2565.72     2408.06     72.71 o
  -2   0   4     1974.32     1842.85     38.67 o
  -1   0   4      372.28      354.54      8.70 o
   0   0   4     2029.74     1899.25     52.62 o
   1   0   4      172.21      185.51      2.96 o
   2   0   4     3253.61     3181.31     58.08 o
   3   0   4      341.29      342.55      4.19 o
   4   0   4     2748.40     2715.19     54.93 o
   5   0   4      503.17      518.79      7.34 o
   6   0   4      388.93      457.02     13.23 o
   7   0   4      365.72      355.50      6.91 o
   8   0   4        1.39        0.46      1.04 o
   9   0   4      623.02      632.13     10.23 o
  10   0   4       19.99       22.40      2.68 o
  11   0   4       48.23       49.57      5.83 o
  12   0   4      322.84      331.52     13.12 o
  13   0   4       67.32       59.22      7.07 o
  14   0   4      331.41      272.30     12.90 o
  15   0   4        0.20        2.79      2.18 o
  16   0   4       19.46       15.36      4.93 o
 -24   1   4        4.61        7.31      3.88 o
 -23   1   4        3.97        2.97      3.25 o
 -22   1   4        0.13       -0.08      2.12 o
 -21   1   4       17.00       19.66      3.22 o
 -20   1   4        3.69        0.83      1.77 o
 -19   1   4        1.67       -0.48      1.36 o
 -18   1   4        3.00        2.83      1.48 o
 -17   1   4      124.13      121.27      4.04 o
 -16   1   4      356.87      354.95      6.65 o
 -15   1   4       51.77       54.78      2.79 o
 -14   1   4       90.18       89.17      3.11 o
 -13   1   4        0.69        0.21      0.89 o
 -12   1   4        0.85        0.11      0.79 o
 -11   1   4      274.28      287.84      4.94 o
 -10   1   4       90.09       90.92      3.15 o
  -9   1   4        6.66        9.71      0.88 o
  -8   1   4     3263.97     3366.26     90.31 o
  -7   1   4     2495.03     2590.59     55.20 o
  -6   1   4      220.42      240.28      4.64 o
  -5   1   4       28.22       27.70      0.89 o
  -4   1   4     3059.93     3112.62     60.72 o
  -3   1   4      113.25      110.40     17.48 o
  -2   1   4      377.22      380.42      7.97 o
  -1   1   4      197.75      199.83      5.69 o
   0   1   4     1182.91     1084.35     22.53 o
   1   1   4     1878.48     1862.68     18.84 o
   2   1   4      572.15      522.59      7.17 o
   3   1   4     2577.54     2543.36     17.34 o
   4   1   4     1880.07     1947.94     28.75 o
   5   1   4     4167.48     4487.13     72.75 o
   6   1   4       43.47       36.95      1.86 o
   7   1   4      357.12      364.27      4.55 o
   8   1   4       34.46       28.19      1.60 o
   9   1   4      426.22      430.03      8.99 o
  10   1   4        0.24       -0.47      0.86 o
  11   1   4      326.84      314.60      6.86 o
  12   1   4      813.45      786.75     17.42 o
  13   1   4      352.40      392.49      8.38 o
  14   1   4      594.67      545.05     25.69 o
  15   1   4      155.93      150.87      7.98 o
  16   1   4        4.12        8.72      2.83 o
  17   1   4      155.75      132.45     11.10 o
  18   1   4        5.20        5.72      4.49 o
 -23   2   4        0.14        2.62      2.52 o
 -22   2   4        2.00        1.06      2.25 o
 -21   2   4        0.10        0.00      2.08 o
 -20   2   4       83.15       76.57      5.35 o
 -19   2   4        3.55        2.15      1.97 o
 -18   2   4        0.57       -0.01      1.68 o
 -17   2   4      137.76      126.25      4.14 o
 -16   2   4       12.28       10.53      1.72 o
 -15   2   4        3.36        0.68      1.16 o
 -14   2   4      126.27      118.46      4.99 o
 -13   2   4       61.05       50.47      2.46 o
 -12   2   4      433.52      420.92     11.04 o
 -11   2   4      391.01      386.17      8.79 o
 -10   2   4        8.89       10.93      1.07 o
  -9   2   4      165.81      164.58      4.90 o
  -8   2   4        3.28       10.55      0.86 o
  -7   2   4        1.55        0.37      0.48 o
  -6   2   4       75.75       89.71      2.30 o
  -5   2   4       78.73      104.06      2.19 o
  -4   2   4     2281.22     2145.48     45.59 o
  -3   2   4     1338.53     1346.23     36.91 o
  -2   2   4      368.98      338.26      9.12 o
  -1   2   4     1196.33     1230.04     22.01 o
   0   2   4      718.93      706.30     26.13 o
   1   2   4      386.10      428.39     16.23 o
   2   2   4       37.24       34.23      1.09 o
   3   2   4       89.44      100.47      1.82 o
   4   2   4      327.92      363.36      4.00 o
   5   2   4     4084.34     4334.75     49.33 o
   6   2   4      141.46      149.87      3.05 o
   7   2   4       45.57       48.22      1.89 o
   8   2   4       14.90       21.49      1.50 o
   9   2   4       24.67       19.18      1.49 o
  10   2   4        6.43        7.24      1.27 o
  11   2   4       44.22       43.09      2.33 o
  12   2   4      616.41      585.70     15.16 o
  13   2   4      135.52      135.18      6.45 o
  14   2   4      245.74      258.09      8.91 o
  15   2   4       23.27       24.33      3.92 o
  16   2   4        0.53       -1.65      2.25 o
  17   2   4        4.86        5.44      2.94 o
  18   2   4        0.01       -2.13      3.48 o
  19   2   4        1.59        4.49      4.82 o
 -22   3   4        1.03       -1.51      2.05 o
 -21   3   4        1.31        2.42      2.21 o
 -20   3   4        0.64        0.53      1.98 o
 -19   3   4        8.03        4.72      2.27 o
 -18   3   4        1.62        0.44      1.78 o
 -17   3   4       27.69       23.29      2.94 o
 -16   3   4        5.13        6.08      1.93 o
 -15   3   4       21.20       21.09      2.57 o
 -14   3   4        2.24        2.46      1.35 o
 -13   3   4       44.30       40.95      2.39 o
 -12   3   4       33.56       35.76      2.20 o
 -11   3   4      113.55      110.79      2.87 o
 -10   3   4       77.15       82.53      2.27 o
  -9   3   4        0.15        0.58      0.70 o
  -8   3   4      108.49      104.13      2.10 o
  -7   3   4        7.32        8.29      0.79 o
  -6   3   4      225.10      222.56      3.94 o
  -5   3   4      213.03      201.20      2.31 o
  -4   3   4        2.55        1.90      0.49 o
  -3   3   4     1493.14     1481.40     19.19 o
  -2   3   4        3.69        1.63      0.51 o
  -1   3   4      700.63      685.74     10.06 o
   0   3   4      212.75      207.19      3.50 o
   1   3   4      178.21      221.97      2.45 o
   2   3   4        0.66        1.59      0.48 o
   3   3   4      431.85      462.70      5.80 o
   4   3   4      213.44      223.13      2.80 o
   5   3   4      261.10      298.63      4.77 o
   6   3   4       71.66       75.82      2.26 o
   7   3   4       36.65       35.72      1.85 o
   8   3   4       46.05       44.88      2.05 o
   9   3   4       45.75       48.17      2.23 o
  10   3   4       34.42       36.90      2.41 o
  11   3   4       28.35       28.01      2.29 o
  12   3   4       98.12      109.67      4.96 o
  13   3   4      433.46      427.69     21.76 o
  14   3   4        6.76        6.61      2.50 o
  15   3   4       15.96       15.01      3.35 o
  16   3   4       56.42       47.21      5.25 o
  17   3   4       76.13       86.25      6.46 o
  18   3   4        0.15       -0.67      4.04 o
  19   3   4       10.03       13.23      5.94 o
  20   3   4        0.21        1.01      5.05 o
 -21   4   4        1.00        1.75      2.21 o
 -20   4   4       19.95       23.16      3.48 o
 -19   4   4        2.77        3.32      2.16 o
 -18   4   4        0.42        1.28      1.73 o
 -17   4   4        1.67        1.85      1.75 o
 -16   4   4        4.47        4.82      1.86 o
 -15   4   4        0.06        0.02      1.50 o
 -14   4   4        1.80       -0.08      1.35 o
 -13   4   4        0.69        0.52      1.33 o
 -12   4   4       26.07       28.89      2.65 o
 -11   4   4       45.79       44.99      2.86 o
 -10   4   4      165.13      166.88      4.16 o
  -9   4   4       86.71       87.44      2.76 o
  -8   4   4       36.69       32.02      1.65 o
  -7   4   4       12.98       18.14      1.29 o
  -6   4   4        1.82        1.68      0.73 o
  -5   4   4        0.40        0.39      0.58 o
  -4   4   4      332.54      350.86      3.33 o
  -3   4   4        1.75        1.21      0.57 o
  -2   4   4      144.56      169.46      2.57 o
  -1   4   4      230.95      251.62      3.15 o
   0   4   4       15.47       12.67      0.94 o
   1   4   4       92.49       97.67      1.87 o
   2   4   4        2.39        2.14      0.59 o
   3   4   4        0.27        0.12      0.65 o
   4   4   4       20.13       16.37      1.38 o
   5   4   4      146.56      147.94      3.74 o
   6   4   4        0.09       -0.55      0.88 o
   7   4   4       30.56       34.18      2.23 o
   8   4   4      125.25      120.27      3.57 o
   9   4   4        8.64        6.79      1.51 o
  10   4   4       71.67       64.22      3.15 o
  11   4   4      144.44      149.31      4.44 o
  12   4   4      103.19      115.70      5.21 o
  13   4   4        1.53        1.66      2.26 o
  14   4   4        0.85       -0.92      2.10 o
  15   4   4        0.00        3.08      2.45 o
  16   4   4        2.05       -0.76      2.53 o
  17   4   4       10.84       14.11      3.80 o
  18   4   4        5.91        8.62      3.50 o
  19   4   4        3.83        2.36      4.93 o
 -19   5   4        7.54        6.45      2.51 o
 -18   5   4        0.10        0.60      1.97 o
 -17   5   4       16.07       16.75      2.80 o
 -16   5   4       12.12       11.03      2.46 o
 -15   5   4        8.77        8.02      2.15 o
 -14   5   4        2.20        1.74      1.64 o
 -13   5   4       45.58       51.51      3.49 o
 -12   5   4      158.06      150.96      8.33 o
 -11   5   4      120.10      114.45      4.39 o
 -10   5   4        1.06        0.10      1.21 o
  -9   5   4        0.02        0.45      1.04 o
  -8   5   4        0.13       -0.53      0.98 o
  -7   5   4      236.97      240.28      4.71 o
  -6   5   4       30.72       28.21      1.84 o
  -5   5   4      204.91      206.19      3.74 o
  -4   5   4      639.44      668.19      6.33 o
  -3   5   4        0.03       -0.89      0.89 o
  -2   5   4       29.80       28.73      1.78 o
  -1   5   4        0.92       -0.94      0.94 o
   0   5   4      494.49      474.65      8.35 o
   1   5   4      463.79      466.87      9.57 o
   2   5   4        7.74        5.23      1.39 o
   3   5   4      127.81      129.61      3.87 o
   4   5   4        2.97        2.36      1.26 o
   5   5   4        0.68        0.61      1.14 o
   6   5   4       40.28       42.71      2.53 o
   7   5   4        2.14        2.39      1.40 o
   8   5   4        9.26        9.06      1.78 o
   9   5   4      329.93      343.71     12.08 o
  10   5   4      173.27      182.68      7.45 o
  11   5   4       91.47      106.05      4.66 o
  12   5   4        1.96       -0.13      2.01 o
  13   5   4        0.12       -1.64      2.09 o
  14   5   4        1.67       -0.13      2.36 o
  15   5   4        5.04        1.08      2.66 o
  16   5   4       21.93       23.49      4.39 o
  17   5   4       41.05       46.74      5.87 o
  18   5   4        1.59        4.15      5.05 o
 -17   6   4        0.04       -0.02      1.94 o
 -16   6   4        0.06        0.39      1.94 o
 -15   6   4        0.66        0.39      1.83 o
 -14   6   4        0.03        0.06      1.65 o
 -13   6   4        0.10       -0.44      1.53 o
 -12   6   4       29.33       25.10      2.87 o
 -11   6   4        1.79        0.53      1.53 o
 -10   6   4       11.27       13.99      2.24 o
  -9   6   4      183.48      183.26      4.98 o
  -8   6   4       57.22       66.56      3.04 o
  -7   6   4        2.93        3.15      1.37 o
  -6   6   4      116.37      117.62      3.52 o
  -5   6   4       44.69       43.94      2.37 o
  -4   6   4        6.18        4.39      1.28 o
  -3   6   4       45.16       41.26      2.31 o
  -2   6   4       66.89       69.91      2.72 o
  -1   6   4      308.33      315.49      5.02 o
   0   6   4        4.02        3.82      1.38 o
   1   6   4       66.09       54.56      2.54 o
   2   6   4        5.80        3.39      1.28 o
   3   6   4       41.24       40.06      2.64 o
   4   6   4        0.21       -0.66      1.25 o
   5   6   4       22.74       21.87      2.22 o
   6   6   4        1.60       -0.12      1.31 o
   7   6   4       16.65       19.81      2.25 o
   8   6   4       16.16       16.81      2.21 o
   9   6   4       49.14       53.42      3.74 o
  10   6   4      168.16      185.54      5.99 o
  11   6   4       35.30       40.32      4.12 o
  12   6   4       14.77       15.92      3.39 o
  13   6   4        0.11       -2.17      2.33 o
  14   6   4        0.01        0.12      2.72 o
  15   6   4        2.77        4.68      3.07 o
 -14   7   4        9.06       11.27      2.64 o
 -13   7   4        7.86        3.74      2.13 o
 -12   7   4        9.21       10.32      2.41 o
 -11   7   4       34.34       27.59      3.19 o
 -10   7   4       16.45       18.65      2.69 o
  -9   7   4        5.94        6.46      2.04 o
  -8   7   4       54.08       65.58      3.61 o
  -7   7   4        2.22        3.32      1.69 o
  -6   7   4        7.04        6.57      1.65 o
  -5   7   4       46.71       44.31      2.84 o
  -4   7   4       81.38       82.63      3.46 o
  -3   7   4       12.09        6.89      1.65 o
  -2   7   4        1.49        1.31      1.24 o
  -1   7   4        0.02       -0.27      1.13 o
   0   7   4        1.06       -0.96      1.18 o
   1   7   4        0.02       -0.60      1.15 o
   2   7   4        0.06       -1.10      1.10 o
   3   7   4        0.10       -0.18      1.19 o
   4   7   4        0.59        0.29      1.24 o
   5   7   4        5.29        2.93      1.82 o
   6   7   4        0.11        0.03      1.65 o
   7   7   4        0.19       -0.70      1.72 o
   8   7   4        1.37        1.53      1.88 o
   9   7   4        8.68       10.07      2.71 o
  10   7   4        2.22        2.73      2.28 o
  11   7   4        5.57        4.30      2.50 o
  12   7   4        0.15        1.88      2.46 o
  -9   8   4       25.16       29.14      4.19 o
  -8   8   4        0.03        0.04      1.96 o
  -7   8   4        4.80        3.09      1.97 o
  -6   8   4        5.16        3.43      2.01 o
  -5   8   4       36.45       34.48      3.23 o
  -4   8   4       30.95       32.07      3.07 o
  -3   8   4        1.30        0.13      1.66 o
  -2   8   4        5.21        3.85      1.79 o
  -1   8   4       15.73       11.48      2.08 o
   0   8   4        1.90       -1.12      1.49 o
   1   8   4       14.25       14.10      2.32 o
   2   8   4        1.65        2.25      1.65 o
   3   8   4        5.23        4.54      1.82 o
   4   8   4        1.75        2.22      1.79 o
   5   8   4        7.01        5.39      1.93 o
   6   8   4        1.14       -1.30      1.63 o
   7   8   4        0.01       -1.24      1.89 o
 -23   1   5        2.08        3.15      2.52 o
 -22   1   5       14.69       16.60      3.27 o
 -21   1   5       39.12       40.31      3.74 o
 -20   1   5       10.33       12.33      2.13 o
 -19   1   5       98.73      102.79      5.32 o
 -18   1   5       11.51       11.34      1.90 o
 -17   1   5        9.13       15.33      1.96 o
 -16   1   5       18.11       15.23      1.85 o
 -15   1   5       16.89       20.38      2.02 o
 -14   1   5       38.16       37.79      2.41 o
 -13   1   5       55.96       53.29      2.45 o
 -12   1   5       42.39       39.45      2.07 o
 -11   1   5        0.10       -0.69      0.69 o
 -10   1   5        3.46        4.62      0.83 o
  -9   1   5       40.45       48.25      1.54 o
  -8   1   5       13.96       14.04      0.93 o
  -7   1   5      133.82      145.42      4.33 o
  -6   1   5        5.72        8.03      0.70 o
  -5   1   5     1316.87     1352.51     30.94 o
  -4   1   5      162.05      151.26      3.40 o
  -3   1   5      470.47      503.61     12.88 o
  -2   1   5     1056.73      895.07     60.66 o
  -1   1   5     1431.24     1512.76     34.91 o
   0   1   5      169.13      167.40      3.11 o
   1   1   5       32.89       37.53      0.84 o
   2   1   5      463.28      463.58      5.28 o
   3   1   5      638.83      665.59      8.09 o
   4   1   5      995.78     1042.74     17.08 o
   5   1   5       22.41       28.09      1.67 o
   6   1   5      537.31      572.42      7.53 o
   7   1   5       17.60       24.32      2.20 o
   8   1   5       13.48       13.47      1.75 o
   9   1   5        0.17        2.01      1.68 o
  10   1   5        7.76        6.62      2.06 o
  11   1   5        0.05        0.36      1.94 o
  12   1   5      203.35      222.99      8.08 o
  13   1   5      145.12      147.00      7.21 o
  14   1   5        7.07        7.44      2.44 o
  15   1   5       65.67       59.22      4.39 o
  16   1   5        6.78        8.97      3.02 o
  17   1   5        9.50        7.02      3.05 o
  18   1   5        7.15       11.89      5.16 o
  19   1   5        0.67        0.56      4.49 o
 -23   2   5        5.02        3.35      2.50 o
 -22   2   5       10.79        8.52      2.74 o
 -21   2   5        1.83        0.34      2.01 o
 -20   2   5        3.88        3.24      2.25 o
 -19   2   5       70.75       65.54      4.44 o
 -18   2   5      120.54      118.90      4.87 o
 -17   2   5       14.74       14.02      1.92 o
 -16   2   5       12.17       12.46      1.80 o
 -15   2   5        7.52        7.55      1.46 o
 -14   2   5       17.90       19.11      1.87 o
 -13   2   5        2.83        2.44      1.13 o
 -12   2   5      231.01      216.32      5.78 o
 -11   2   5      160.51      155.67      3.42 o
 -10   2   5     1368.28     1342.60     15.17 o
  -9   2   5     1111.79     1160.61     32.27 o
  -8   2   5        0.00        0.98      0.56 o
  -7   2   5      448.12      456.97     11.75 o
  -6   2   5      726.02      744.09     17.01 o
  -5   2   5     2240.33     2138.59     44.33 o
  -4   2   5       31.49       40.86      6.28 o
  -3   2   5      763.44      841.41     61.21 o
  -2   2   5      577.24      639.59     28.63 o
  -1   2   5      609.34      625.70     19.38 o
   0   2   5      253.82      221.94     29.48 o
   1   2   5      220.24      232.66     15.87 o
   2   2   5      128.15      132.73      1.77 o
   3   2   5       94.13       77.37      1.56 o
   4   2   5       82.08       76.38      1.83 o
   5   2   5        4.30        3.14      0.78 o
   6   2   5      511.99      552.75      8.85 o
   7   2   5       23.27       28.97      1.95 o
   8   2   5      152.48      163.65      4.62 o
   9   2   5       12.57       15.08      2.02 o
  10   2   5      220.35      215.54      6.82 o
  11   2   5      304.47      309.04      9.32 o
  12   2   5      413.24      397.02      8.49 o
  13   2   5        0.39       -0.25      1.70 o
  14   2   5       60.16       60.98      5.17 o
  15   2   5      225.77      209.36      8.57 o
  16   2   5       19.85       17.99      3.77 o
  17   2   5        5.21        7.46      2.92 o
  18   2   5        2.49        1.46      4.15 o
  19   2   5        0.18       -0.34      4.26 o
  20   2   5        0.27       -2.36      4.49 o
 -22   3   5        2.96        2.46      2.30 o
 -21   3   5        2.28        2.70      2.23 o
 -20   3   5        0.27       -0.57      1.79 o
 -19   3   5        3.43        2.15      1.98 o
 -18   3   5        6.82        7.59      2.16 o
 -17   3   5        0.10        0.37      1.46 o
 -16   3   5        0.23       -0.31      1.43 o
 -15   3   5        0.02        0.40      1.31 o
 -14   3   5       63.49       60.75      2.81 o
 -13   3   5        0.18       -0.95      0.95 o
 -12   3   5       20.01       21.31      2.11 o
 -11   3   5      114.85      122.54      3.21 o
 -10   3   5      370.66      342.94      4.81 o
  -9   3   5        7.04        8.11      1.02 o
  -8   3   5       39.29       42.74      1.56 o
  -7   3   5       11.31       12.62      0.91 o
  -6   3   5      583.83      565.40      5.63 o
  -5   3   5      274.83      277.31      2.88 o
  -4   3   5       35.89       35.13      2.01 o
  -3   3   5      118.09      119.82      2.32 o
  -2   3   5        0.00        0.07      0.40 o
  -1   3   5        5.44        8.79      1.03 o
   0   3   5        9.56        7.92      1.26 o
   1   3   5      200.50      199.52      3.30 o
   2   3   5      101.79       97.44      1.74 o
   3   3   5      905.70      988.78     12.07 o
   4   3   5       31.93       27.82      1.13 o
   5   3   5      183.14      188.53      3.02 o
   6   3   5       60.37       76.65      2.36 o
   7   3   5       17.66       17.48      1.50 o
   8   3   5        0.09       -0.06      0.86 o
   9   3   5        1.23        0.83      1.05 o
  10   3   5       40.82       48.28      3.84 o
  11   3   5      634.89      629.99     22.37 o
  12   3   5       50.43       56.95      7.46 o
  13   3   5       52.12       56.07      4.85 o
  14   3   5        0.02        0.14      1.95 o
  15   3   5       22.48       20.99      3.72 o
  16   3   5        9.16        5.43      2.88 o
  17   3   5        0.31       -1.04      2.29 o
  18   3   5        0.89       -0.69      2.75 o
  19   3   5        4.91       -0.22      4.60 o
  20   3   5        5.19        5.83      5.83 o
 -21   4   5        5.31        6.70      2.54 o
 -20   4   5        4.64        5.04      2.30 o
 -19   4   5        8.27        8.55      2.50 o
 -18   4   5        3.57        3.90      1.95 o
 -17   4   5        7.79        4.80      1.93 o
 -16   4   5        2.37        2.87      1.66 o
 -15   4   5        3.42        0.84      1.53 o
 -14   4   5       12.68       15.07      2.23 o
 -13   4   5        1.62       -0.91      1.29 o
 -12   4   5       14.60       13.36      1.92 o
 -11   4   5      144.53      146.67      4.63 o
 -10   4   5      255.88      253.75      5.11 o
  -9   4   5      163.57      164.43      3.53 o
  -8   4   5      111.90       96.24      2.53 o
  -7   4   5      136.79      138.30      2.65 o
  -6   4   5      149.39      145.83      2.30 o
  -5   4   5      257.57      239.49      2.74 o
  -4   4   5        0.27       -0.16      0.56 o
  -3   4   5      347.27      360.52      3.44 o
  -2   4   5      279.70      304.76      4.29 o
  -1   4   5      291.32      292.93      3.14 o
   0   4   5       18.16       16.61      0.89 o
   1   4   5       77.71       80.09      1.66 o
   2   4   5        1.17        1.27      0.55 o
   3   4   5       10.23       13.76      1.22 o
   4   4   5       25.13       22.63      1.57 o
   5   4   5        0.28        1.02      0.98 o
   6   4   5        0.00       -0.57      0.93 o
   7   4   5       21.22       22.60      2.28 o
   8   4   5      253.58      265.49      6.03 o
   9   4   5        4.67        3.76      1.79 o
  10   4   5      203.49      191.95     13.40 o
  11   4   5       73.81       75.64      5.05 o
  12   4   5        0.01       -1.82      1.82 o
  13   4   5        9.53        9.98      2.85 o
  14   4   5       11.56        9.36      2.93 o
  15   4   5       10.10        7.07      2.77 o
  16   4   5       11.32       16.65      3.75 o
  17   4   5        0.32       -0.09      2.61 o
  18   4   5        3.48        2.98      3.15 o
  19   4   5        0.94       -0.11      4.60 o
 -19   5   5       11.41       17.21      3.08 o
 -18   5   5        0.59        0.27      1.94 o
 -17   5   5        1.29        1.26      1.90 o
 -16   5   5        0.24        0.34      1.70 o
 -15   5   5        0.80        0.17      1.48 o
 -14   5   5       22.39       20.26      2.62 o
 -13   5   5       77.77       64.70      3.74 o
 -12   5   5       29.04       27.84      2.68 o
 -11   5   5        0.02       -0.23      1.28 o
 -10   5   5      143.83      134.27      4.38 o
  -9   5   5       16.35       18.29      2.05 o
  -8   5   5       39.93       43.56      3.08 o
  -7   5   5        0.26       -0.11      1.47 o
  -6   5   5      108.38       99.56      3.07 o
  -5   5   5        2.76        0.17      0.96 o
  -4   5   5       57.48       55.73      2.15 o
  -3   5   5       84.32       84.63      2.45 o
  -2   5   5      121.49      116.72      2.80 o
  -1   5   5       65.62       59.77      2.28 o
   0   5   5      276.93      274.77      4.14 o
   1   5   5      219.82      219.34      4.94 o
   2   5   5      199.27      187.60      4.16 o
   3   5   5      167.23      194.64      5.52 o
   4   5   5       37.75       41.50      2.45 o
   5   5   5       41.92       38.61      2.47 o
   6   5   5       43.10       45.97      2.73 o
   7   5   5      241.11      258.97      9.42 o
   8   5   5       16.34       17.72      2.66 o
   9   5   5        2.49        3.65      2.23 o
  10   5   5        3.73        4.64      2.49 o
  11   5   5      111.63      120.12      6.26 o
  12   5   5       43.52       41.46      5.22 o
  13   5   5       16.32       19.92      3.72 o
  14   5   5        0.44       -0.43      2.69 o
  15   5   5       28.76       34.52      4.79 o
  16   5   5        0.80        0.94      2.81 o
  17   5   5        3.39        4.63      3.24 o
 -17   6   5        0.32        0.77      1.96 o
 -16   6   5        3.46        4.04      2.07 o
 -15   6   5        0.02        1.59      1.81 o
 -14   6   5        3.53        4.92      1.99 o
 -13   6   5        0.71        1.28      1.61 o
 -12   6   5        1.02        0.79      1.59 o
 -11   6   5       15.37       14.30      2.24 o
 -10   6   5       61.86       61.64      3.51 o
  -9   6   5        5.90        6.00      1.71 o
  -8   6   5        0.30       -0.77      1.29 o
  -7   6   5        0.02       -1.11      1.17 o
  -6   6   5       38.30       32.78      2.54 o
  -5   6   5        6.51        6.17      1.47 o
  -4   6   5        0.40       -0.46      1.14 o
  -3   6   5        4.78        3.79      1.32 o
  -2   6   5      155.10      153.68      3.85 o
  -1   6   5       93.27      100.04      3.29 o
   0   6   5       11.06       10.44      1.66 o
   1   6   5       44.54       44.44      2.36 o
   2   6   5       12.09       11.64      1.70 o
   3   6   5       12.00       13.34      2.07 o
   4   6   5        0.84        0.43      1.55 o
   5   6   5       12.19       14.62      2.21 o
   6   6   5       20.51       18.19      2.72 o
   7   6   5      200.21      218.24     11.18 o
   8   6   5       17.37       17.53      2.80 o
   9   6   5       11.36        8.90      2.84 o
  10   6   5       12.30       18.28      3.39 o
  11   6   5       26.77       26.94      4.04 o
  12   6   5        2.61        2.12      2.56 o
  13   6   5        1.92        0.59      2.52 o
  14   6   5        0.12        2.80      2.92 o
 -13   7   5        2.70        1.72      1.90 o
 -12   7   5        0.14       -1.53      1.53 o
 -11   7   5       19.89       22.08      2.85 o
 -10   7   5       30.74       33.87      3.14 o
  -9   7   5       11.37       11.41      2.17 o
  -8   7   5       14.85       15.03      2.34 o
  -7   7   5       20.71       21.08      2.52 o
  -6   7   5       16.95       19.33      2.42 o
  -5   7   5        2.03        4.01      1.66 o
  -4   7   5        6.36        4.84      1.74 o
  -3   7   5        6.47        6.85      1.69 o
  -2   7   5        1.74        0.57      1.38 o
  -1   7   5       10.14        5.68      1.70 o
   0   7   5       18.35       19.07      2.21 o
   1   7   5        3.41        4.13      1.61 o
   2   7   5        0.12        0.87      1.41 o
   3   7   5        0.37       -1.24      1.40 o
   4   7   5        0.06        1.08      1.57 o
   5   7   5        0.31       -1.63      1.63 o
   6   7   5        1.49        1.08      1.87 o
   7   7   5        1.78        1.13      2.25 o
   8   7   5       16.53       18.37      3.57 o
   9   7   5       27.48       31.79      6.56 o
  10   7   5        8.78        8.76      3.21 o
  11   7   5        0.35        0.33      2.61 o
  -8   8   5        3.22        3.22      2.50 o
  -7   8   5        0.22        0.40      1.90 o
  -6   8   5        0.28       -1.68      1.68 o
  -5   8   5        0.16       -0.96      1.64 o
  -4   8   5        8.49        7.95      2.22 o
  -3   8   5        6.54        6.81      2.13 o
  -2   8   5        5.37        4.23      2.01 o
  -1   8   5        1.57       -0.86      1.77 o
   0   8   5        0.09       -1.20      1.63 o
   1   8   5        0.26        0.07      1.74 o
   2   8   5        6.98        4.59      2.04 o
   3   8   5        6.75        4.87      2.13 o
   4   8   5        0.01        4.11      2.16 o
   5   8   5        7.58        7.25      2.39 o
   6   8   5        4.54        3.20      2.70 o
 -23   0   6        2.88       -2.92      4.37 o
 -22   0   6        4.14        5.58      3.24 o
 -21   0   6       30.88       34.16      4.87 o
 -20   0   6       85.90       93.38      9.48 o
 -19   0   6       23.79       27.39      4.14 o
 -18   0   6        9.43       10.82      3.25 o
 -17   0   6       17.36       22.94      3.50 o
 -16   0   6       74.38       81.90      5.24 o
 -15   0   6       47.44       40.18      4.04 o
 -14   0   6      417.14      411.44     11.10 o
 -13   0   6      377.70      372.86      8.83 o
 -12   0   6      358.17      342.00     16.43 o
 -11   0   6      129.54      138.16      9.25 o
 -10   0   6      103.44      100.63      4.26 o
  -9   0   6      430.32      434.77     31.79 o
  -8   0   6      413.45      454.68     30.69 o
  -7   0   6      229.87      264.11     14.78 o
  -6   0   6      189.95      221.31     10.71 o
  -5   0   6       49.14       75.56      3.77 o
  -4   0   6     1623.94     1731.52     73.99 o
  -3   0   6     1933.55     2062.95     59.27 o
  -2   0   6     2848.22     2686.27     86.95 o
  -1   0   6       23.44       15.49      1.43 o
   0   0   6     1138.28     1184.55     27.04 o
   1   0   6       22.03       19.03      1.38 o
   2   0   6      195.52      206.93      3.73 o
   3   0   6     1762.44     1904.17     18.20 o
   4   0   6     1700.23     1974.83     76.09 o
   5   0   6      827.39      934.29     11.25 o
   6   0   6      227.66      187.40      8.07 o
   7   0   6       24.60       27.93      4.15 o
   8   0   6      408.14      402.51     12.56 o
   9   0   6       40.17       49.23      5.38 o
  10   0   6        4.37       -0.79      2.36 o
  11   0   6      251.67      258.96     11.78 o
  12   0   6       21.27       31.40      5.72 o
  13   0   6        0.03        0.79      3.48 o
  14   0   6       12.42       11.44      4.60 o
  15   0   6       49.23       44.97      7.51 o
  16   0   6        8.09       12.34      5.27 o
  17   0   6        0.45        1.01      3.81 o
  18   0   6        8.20       11.22      5.61 o
 -23   1   6        2.95        5.04      3.21 o
 -22   1   6       11.81       16.66      3.41 o
 -21   1   6       32.94       41.41      4.42 o
 -20   1   6      102.01      108.08      5.34 o
 -19   1   6       15.61       14.53      2.32 o
 -18   1   6        8.79       10.26      1.85 o
 -17   1   6        5.07        6.63      1.56 o
 -16   1   6        0.08        0.04      1.13 o
 -15   1   6      244.77      244.62      6.59 o
 -14   1   6      386.10      364.51     15.17 o
 -13   1   6      507.01      498.77     14.08 o
 -12   1   6        1.40        2.98      1.15 o
 -11   1   6      358.24      367.52      5.63 o
 -10   1   6        3.76        6.54      1.15 o
  -9   1   6       23.34       27.88      1.92 o
  -8   1   6      200.74      226.63      6.09 o
  -7   1   6      449.88      496.25     13.55 o
  -6   1   6      108.44      117.39      2.14 o
  -5   1   6       31.54       30.08      1.04 o
  -4   1   6      117.97      106.55      5.11 o
  -3   1   6       35.78       31.92      1.46 o
  -2   1   6      661.67      649.06     20.04 o
  -1   1   6      220.76      178.59     25.56 o
   0   1   6      903.66      879.43      7.42 o
   1   1   6      200.06      205.15      1.93 o
   2   1   6      442.43      454.92      2.98 o
   3   1   6       70.88       83.00      2.12 o
   4   1   6       57.43       52.81      1.82 o
   5   1   6      665.70      671.08      8.87 o
   6   1   6       26.16       24.56      1.81 o
   7   1   6        0.46       -1.03      1.26 o
   8   1   6       42.11       32.85      3.32 o
   9   1   6      281.02      251.58      7.56 o
  10   1   6      201.65      177.68      6.83 o
  11   1   6       12.90        8.59      2.61 o
  12   1   6       15.60       15.76      3.45 o
  13   1   6     1126.30     1048.43     17.71 o
  14   1   6        3.86        2.41      2.62 o
  15   1   6       28.06       30.79      3.58 o
  16   1   6        4.51        5.36      2.31 o
  17   1   6       11.19       12.25      3.56 o
  18   1   6       13.72       23.33      6.62 o
  19   1   6        0.30       -2.36      4.26 o
 -23   2   6        6.93        7.45      2.93 o
 -22   2   6        1.40        1.93      2.34 o
 -21   2   6       10.79        8.24      2.56 o
 -20   2   6        2.42        2.14      2.10 o
 -19   2   6        1.77        0.85      1.69 o
 -18   2   6        1.74        3.04      1.49 o
 -17   2   6        0.10        0.23      1.27 o
 -16   2   6       92.44       96.70      4.77 o
 -15   2   6        0.01        0.20      1.13 o
 -14   2   6      106.95      108.07      3.46 o
 -13   2   6      275.02      268.83      4.89 o
 -12   2   6      183.79      176.79      3.81 o
 -11   2   6        5.21        4.07      1.05 o
 -10   2   6        0.03        0.13      0.78 o
  -9   2   6        9.24        9.23      0.94 o
  -8   2   6      460.41      498.68     11.95 o
  -7   2   6     1219.91     1248.05     46.51 o
  -6   2   6      811.43      893.89     21.09 o
  -5   2   6     1819.53     1879.76     71.42 o
  -4   2   6      282.31      277.73      7.78 o
  -3   2   6       91.45      115.82      4.99 o
  -2   2   6      307.36      340.13     11.11 o
  -1   2   6      353.87      347.70      8.04 o
   0   2   6      345.56      366.12      9.56 o
   1   2   6     1506.25     1580.67     16.57 o
   2   2   6      256.39      252.38      3.41 o
   3   2   6      168.18      201.30      2.56 o
   4   2   6      837.84      952.65      9.41 o
   5   2   6      172.44      197.21      3.21 o
   6   2   6       13.67       21.62      2.11 o
   7   2   6        8.30        6.27      1.90 o
   8   2   6       82.62       93.48      4.69 o
   9   2   6      288.44      282.63      8.11 o
  10   2   6      193.53      199.74      9.87 o
  11   2   6        1.21        1.03      2.47 o
  12   2   6       51.72       57.26      4.00 o
  13   2   6       37.35       29.81      3.38 o
  14   2   6        2.67        2.21      2.25 o
  15   2   6        1.19       -0.30      2.05 o
  16   2   6       24.69       20.23      3.91 o
  17   2   6       16.99       15.64      3.69 o
  18   2   6        6.64        5.67      3.23 o
  19   2   6       17.54       21.08      6.73 o
  20   2   6        4.91        6.28      5.50 o
 -22   3   6        4.56        7.40      2.72 o
 -21   3   6        9.21       11.72      2.85 o
 -20   3   6        8.39        9.22      2.52 o
 -19   3   6        6.42        4.71      2.12 o
 -18   3   6        2.28        1.51      1.71 o
 -17   3   6       13.48       15.79      2.49 o
 -16   3   6       18.62       22.37      2.43 o
 -15   3   6       16.86       16.04      1.87 o
 -14   3   6      258.20      257.36      6.48 o
 -13   3   6      148.77      150.23      3.81 o
 -12   3   6        0.31       -0.92      0.92 o
 -11   3   6       71.15       69.00      2.57 o
 -10   3   6      297.11      306.33      4.68 o
  -9   3   6      235.58      244.23      5.91 o
  -8   3   6      203.22      219.74      4.14 o
  -7   3   6       31.09       34.00      1.16 o
  -6   3   6      121.22      134.32      3.00 o
  -5   3   6        9.55       10.81      1.01 o
  -4   3   6      386.51      403.90      6.46 o
  -3   3   6      100.23      101.35      3.35 o
  -2   3   6       24.44       27.77      1.95 o
  -1   3   6      232.02      240.10      4.35 o
   0   3   6        5.45        3.37      0.69 o
   1   3   6      481.39      405.65     31.18 o
   2   3   6      687.36      713.64      7.97 o
   3   3   6        0.25       -0.27      0.55 o
   4   3   6      241.23      247.96      4.43 o
   5   3   6       52.46       55.84      2.96 o
   6   3   6      175.76      170.44      5.85 o
   7   3   6       19.97       21.28      2.19 o
   8   3   6      125.78      130.78      4.49 o
   9   3   6       28.47       28.44      2.78 o
  10   3   6       42.67       48.64      4.07 o
  11   3   6       50.17       43.38      4.14 o
  12   3   6       55.43       52.89      4.58 o
  13   3   6       41.16       43.38      4.56 o
  14   3   6       36.70       33.54      4.28 o
  15   3   6        8.14        4.59      2.50 o
  16   3   6        0.02        0.28      2.21 o
  17   3   6        0.28       -3.08      3.08 o
  18   3   6       15.95       19.83      4.30 o
  19   3   6        0.52        1.23      4.82 o
 -20   4   6        8.84        6.12      2.38 o
 -19   4   6        0.00        0.05      1.85 o
 -18   4   6        1.39        0.63      1.72 o
 -17   4   6        0.44       -0.36      1.54 o
 -16   4   6        4.65        6.27      1.93 o
 -15   4   6       87.93       83.67      4.76 o
 -14   4   6        7.74        7.52      1.81 o
 -13   4   6       51.43       55.70      3.14 o
 -12   4   6        0.26       -0.65      1.12 o
 -11   4   6        0.13        1.22      1.08 o
 -10   4   6       91.38       90.85      2.80 o
  -9   4   6       16.14       13.12      1.39 o
  -8   4   6      253.85      253.63      7.03 o
  -7   4   6       94.13      104.37      2.24 o
  -6   4   6       62.91       58.35      1.67 o
  -5   4   6        1.53        1.66      0.60 o
  -4   4   6        0.01       -0.12      0.60 o
  -3   4   6        5.85        4.46      0.66 o
  -2   4   6      438.29      459.84      9.02 o
  -1   4   6      279.93      277.54      3.63 o
   0   4   6      192.84      182.00      3.12 o
   1   4   6       25.02       24.09      1.05 o
   2   4   6        2.25        2.86      0.72 o
   3   4   6       93.07      100.22      2.62 o
   4   4   6       17.76       17.27      1.89 o
   5   4   6       84.74       86.23      4.05 o
   6   4   6        8.09        6.97      1.82 o
   7   4   6       67.71       72.86      4.43 o
   8   4   6      107.60      105.42      4.95 o
   9   4   6        1.97        0.81      1.86 o
  10   4   6        8.43       10.98      2.66 o
  11   4   6        0.50       -0.95      1.79 o
  12   4   6        5.60        6.57      2.60 o
  13   4   6       12.58       12.91      3.08 o
  14   4   6       21.06       22.42      4.09 o
  15   4   6        3.52        4.72      2.72 o
  16   4   6       13.13       15.85      3.76 o
  17   4   6        0.03        2.77      2.77 o
  18   4   6        8.68        8.01      4.43 o
 -19   5   6        6.65        8.77      2.57 o
 -18   5   6        0.27        0.10      1.88 o
 -17   5   6        1.23        1.35      1.81 o
 -16   5   6        3.97        6.69      2.02 o
 -15   5   6        9.03       11.21      2.16 o
 -14   5   6        3.22        1.25      1.55 o
 -13   5   6       12.45        9.82      1.94 o
 -12   5   6        0.22        0.60      1.35 o
 -11   5   6      125.62      132.85      4.28 o
 -10   5   6      169.20      175.45      4.65 o
  -9   5   6      103.06      102.43      3.50 o
  -8   5   6        1.19        0.32      1.05 o
  -7   5   6        8.09        9.51      1.42 o
  -6   5   6       76.19       70.89      2.63 o
  -5   5   6       10.37       10.58      1.38 o
  -4   5   6      381.12      365.15      5.01 o
  -3   5   6      461.64      453.54      5.84 o
  -2   5   6        0.01       -1.79      1.79 o
  -1   5   6       28.90       22.76      1.75 o
   0   5   6        1.88       -1.01      1.01 o
   1   5   6       97.22      100.49      6.90 o
   2   5   6      107.87      115.34      7.46 o
   3   5   6        9.07        8.74      2.07 o
   4   5   6       39.11       42.99      3.25 o
   5   5   6      314.34      306.52     16.49 o
   6   5   6       44.41       44.11      3.69 o
   7   5   6        0.85        0.87      1.86 o
   8   5   6       14.10       12.69      2.77 o
   9   5   6      285.18      269.98     10.04 o
  10   5   6       89.33      107.90      5.95 o
  11   5   6       41.14       40.34      4.50 o
  12   5   6        6.49        4.13      2.56 o
  13   5   6       11.26       13.03      3.41 o
  14   5   6        0.03        0.46      2.52 o
  15   5   6        3.46        4.68      3.08 o
  16   5   6        0.49        1.21      2.75 o
 -16   6   6       11.47       10.55      2.45 o
 -15   6   6        4.86        2.72      1.84 o
 -14   6   6        1.08        1.96      1.73 o
 -13   6   6        0.07        1.07      1.56 o
 -12   6   6       40.42       32.22      2.96 o
 -11   6   6        1.19        2.27      1.55 o
 -10   6   6        0.17        0.59      1.37 o
  -9   6   6        4.21        6.83      1.67 o
  -8   6   6       10.29        7.71      1.66 o
  -7   6   6       92.08       90.48      3.44 o
  -6   6   6        1.68        1.51      1.31 o
  -5   6   6       19.96       19.62      1.94 o
  -4   6   6        0.00        0.20      1.10 o
  -3   6   6        1.10        1.34      1.16 o
  -2   6   6       13.17       15.30      2.00 o
  -1   6   6        3.14        1.59      1.24 o
   0   6   6        6.99        7.01      1.50 o
   1   6   6       19.74       16.64      2.01 o
   2   6   6        3.22        3.90      1.67 o
   3   6   6       26.29       30.68      3.98 o
   4   6   6       24.63       30.33      3.28 o
   5   6   6        6.02        8.42      2.26 o
   6   6   6       38.36       50.27      4.08 o
   7   6   6        4.31        3.86      2.69 o
   8   6   6       66.55       72.17      4.84 o
   9   6   6        0.77        2.38      2.31 o
  10   6   6        2.71        4.49      2.55 o
  11   6   6        0.02       -2.03      2.03 o
  12   6   6        5.62        4.81      2.81 o
  13   6   6       16.61       17.02      3.85 o
 -13   7   6        4.90        6.33      2.68 o
 -12   7   6        2.04        3.89      1.94 o
 -11   7   6        3.70        2.96      1.80 o
 -10   7   6       28.47       31.04      2.97 o
  -9   7   6       74.01       80.25      4.03 o
  -8   7   6       45.58       42.55      4.24 o
  -7   7   6        0.35        1.01      1.53 o
  -6   7   6       55.24       58.23      3.27 o
  -5   7   6       22.49       24.84      2.49 o
  -4   7   6        4.83        3.68      1.63 o
  -3   7   6        2.54        0.08      1.36 o
  -2   7   6        9.61       12.43      1.99 o
  -1   7   6        7.53        4.88      1.70 o
   0   7   6        6.30        7.81      1.82 o
   1   7   6       24.66       27.26      2.65 o
   2   7   6       35.13       31.37      2.84 o
   3   7   6        9.33        5.78      1.92 o
   4   7   6        0.56        0.18      1.59 o
   5   7   6        7.83       10.21      2.74 o
   6   7   6       16.35       19.96      3.33 o
   7   7   6        5.51        6.96      2.60 o
   8   7   6       10.72        9.93      3.03 o
   9   7   6       74.05       91.67      6.09 o
  10   7   6       43.00       40.59      4.88 o
  -6   8   6        0.04       -1.31      2.07 o
  -5   8   6        4.49        3.18      1.86 o
  -4   8   6       19.04       21.46      2.65 o
  -3   8   6       17.03       19.03      2.60 o
  -2   8   6        5.95        4.78      1.99 o
  -1   8   6        0.46        0.31      1.68 o
   0   8   6        0.92       -1.56      1.56 o
   1   8   6        2.80        4.08      1.89 o
   2   8   6        8.82        9.32      2.28 o
   3   8   6        6.26        6.67      2.63 o
   4   8   6        8.10        8.53      2.84 o
 -23   1   7       14.28       11.62      3.33 o
 -22   1   7       36.55       37.48      4.41 o
 -21   1   7        9.80        6.12      2.18 o
 -20   1   7        0.39        1.54      1.75 o
 -19   1   7       19.52       19.17      2.56 o
 -18   1   7        0.00        0.78      1.52 o
 -17   1   7        4.80        3.79      1.62 o
 -16   1   7        0.18       -1.21      1.21 o
 -15   1   7       52.70       59.79      3.24 o
 -14   1   7        3.05        3.21      1.43 o
 -13   1   7       88.69      100.46      3.62 o
 -12   1   7      354.79      347.50      9.23 o
 -11   1   7      471.17      455.03      7.04 o
 -10   1   7      127.32      135.20      3.41 o
  -9   1   7       52.19       53.96      2.56 o
  -8   1   7        5.71        6.58      0.79 o
  -7   1   7      108.41      102.60      4.03 o
  -6   1   7       37.67       33.76      1.12 o
  -5   1   7        9.82       10.95      0.70 o
  -4   1   7       20.67       18.78      0.83 o
  -3   1   7       22.05       26.67      0.85 o
  -2   1   7      115.31      133.69      2.69 o
  -1   1   7      339.86      363.38      3.32 o
   0   1   7        3.19        4.85      0.53 o
   1   1   7       30.67       34.97      1.08 o
   2   1   7       14.67       11.46      0.73 o
   3   1   7        6.28        3.00      0.69 o
   4   1   7      137.53      147.83      3.22 o
   5   1   7        5.80        6.72      2.92 o
   6   1   7       21.53       23.27      2.79 o
   7   1   7      615.71      598.10     10.79 o
   8   1   7      383.90      393.98     11.50 o
   9   1   7        9.49       11.16      2.66 o
  10   1   7      126.98      136.39      6.41 o
  11   1   7       84.65       78.15      5.31 o
  12   1   7        7.78        8.70      3.08 o
  13   1   7       24.21       30.83      4.36 o
  14   1   7        0.07       -0.59      2.28 o
  15   1   7        0.04       -0.17      2.44 o
  16   1   7       11.39       18.36      3.13 o
  17   1   7        0.04       -1.11      2.44 o
  18   1   7        0.09       -1.68      4.04 o
  19   1   7        0.26       -0.22      4.26 o
  20   1   7        5.69        6.73      5.94 o
 -22   2   7        1.19       -0.14      2.69 o
 -21   2   7        8.63        7.96      3.17 o
 -20   2   7        0.01       -1.30      1.91 o
 -19   2   7       13.41       10.23      1.98 o
 -18   2   7        0.17        0.57      1.36 o
 -17   2   7        0.08       -0.28      1.23 o
 -16   2   7        6.92        3.85      1.41 o
 -15   2   7       77.48       72.75      3.08 o
 -14   2   7       33.16       33.41      2.32 o
 -13   2   7       26.80       28.54      2.38 o
 -12   2   7       13.89       11.65      1.65 o
 -11   2   7        1.82        1.52      1.05 o
 -10   2   7      163.16      155.83      3.68 o
  -9   2   7       60.65       60.76      3.52 o
  -8   2   7        4.43        4.42      0.78 o
  -7   2   7       21.41       23.52      1.17 o
  -6   2   7      132.87      149.88      5.34 o
  -5   2   7      251.34      243.29      9.71 o
  -4   2   7       13.39       10.39      1.96 o
  -3   2   7       43.92       48.03      2.54 o
  -2   2   7       13.08       16.24      1.78 o
  -1   2   7        9.89       15.29      1.18 o
   0   2   7      117.38      110.96      2.11 o
   1   2   7       17.54       16.07      1.35 o
   2   2   7      125.05      120.18      2.06 o
   3   2   7      815.71      870.86     15.69 o
   4   2   7       22.56       22.88      1.34 o
   5   2   7       76.35       74.73      3.82 o
   6   2   7       16.69       15.42      2.42 o
   7   2   7       72.75       79.40      5.72 o
   8   2   7      290.52      287.80      8.09 o
   9   2   7       14.32       13.91      2.76 o
  10   2   7      120.89      110.09      5.78 o
  11   2   7        2.46       -0.53      5.22 o
  12   2   7      249.23      213.33      8.56 o
  13   2   7       12.16       10.94      2.46 o
  14   2   7        1.91        1.20      1.86 o
  15   2   7       11.73       14.30      3.36 o
  16   2   7        5.18        9.54      3.04 o
  17   2   7        2.52        1.14      2.64 o
  18   2   7        0.59       -0.22      2.83 o
  19   2   7       10.99       17.50      6.50 o
 -21   3   7        1.97        1.08      2.13 o
 -20   3   7        0.54        1.96      1.97 o
 -19   3   7        4.07        4.27      2.08 o
 -18   3   7        0.00        0.07      1.63 o
 -17   3   7       46.69       50.08      3.28 o
 -16   3   7        4.04        5.30      1.52 o
 -15   3   7        0.26        1.63      1.22 o
 -14   3   7        0.31        0.34      1.13 o
 -13   3   7       10.01       10.85      1.54 o
 -12   3   7       81.59       70.48      2.66 o
 -11   3   7      434.34      416.35      5.97 o
 -10   3   7       25.87       31.73      1.81 o
  -9   3   7      197.39      200.84      3.74 o
  -8   3   7      316.07      318.83      9.09 o
  -7   3   7      164.91      164.48      7.88 o
  -6   3   7      191.34      178.31      4.90 o
  -5   3   7       46.35       38.15      3.53 o
  -4   3   7       41.11       37.19      3.65 o
  -3   3   7      187.57      180.39      6.45 o
  -2   3   7      219.05      219.81      7.01 o
  -1   3   7       98.53      112.93      7.23 o
   0   3   7      412.00      415.52      9.49 o
   1   3   7       88.63       92.24      1.81 o
   2   3   7      104.94      108.09      1.98 o
   3   3   7        0.04        0.18      0.60 o
   4   3   7        0.72        0.13      1.15 o
   5   3   7      150.64      138.52      5.14 o
   6   3   7       26.13       26.72      3.02 o
   7   3   7      125.10      127.16     10.71 o
   8   3   7       82.08       80.23      4.77 o
   9   3   7        0.18       -1.26      1.27 o
  10   3   7       83.80       77.98      4.08 o
  11   3   7      142.95      144.56      7.74 o
  12   3   7        0.90        0.58      1.97 o
  13   3   7        0.28       -1.66      2.24 o
  14   3   7        0.75        4.80      2.52 o
  15   3   7        2.79        2.52      2.46 o
  16   3   7        1.85        1.62      2.49 o
  17   3   7        8.78        9.01      3.45 o
  18   3   7        4.58        4.29      3.29 o
 -20   4   7        0.02       -1.24      1.92 o
 -19   4   7        2.84        1.98      1.97 o
 -18   4   7        1.72        2.26      1.89 o
 -17   4   7        7.68        8.51      2.17 o
 -16   4   7       38.64       46.09      3.53 o
 -15   4   7       26.45       27.86      2.80 o
 -14   4   7       38.43       32.44      2.81 o
 -13   4   7       20.74       16.75      2.11 o
 -12   4   7        2.15        2.61      1.45 o
 -11   4   7       63.73       63.95      2.53 o
 -10   4   7        0.11       -0.90      0.90 o
  -9   4   7       49.33       43.29      1.98 o
  -8   4   7       60.88       62.47      2.49 o
  -7   4   7      266.01      245.99      6.34 o
  -6   4   7      202.17      204.33      5.40 o
  -5   4   7      230.03      217.61      4.64 o
  -4   4   7       89.73       96.32      3.43 o
  -3   4   7      184.78      181.16      7.49 o
  -2   4   7      172.89      184.54      3.47 o
  -1   4   7      169.04      171.74      4.46 o
   0   4   7       89.37       85.80      5.60 o
   1   4   7       97.23      107.64      1.93 o
   2   4   7      597.51      619.67     13.84 o
   3   4   7       97.51       91.70      3.84 o
   4   4   7        0.74       -0.99      0.99 o
   5   4   7        2.94        2.35      1.32 o
   6   4   7        3.67        2.52      1.54 o
   7   4   7      104.62       99.45      4.68 o
   8   4   7       61.52       56.05      6.95 o
   9   4   7        0.12        0.38      1.72 o
  10   4   7       65.95       61.59      5.66 o
  11   4   7       49.29       48.92      4.63 o
  12   4   7       55.46       59.04      4.83 o
  13   4   7        1.79       -0.12      2.10 o
  14   4   7        0.09        3.60      2.60 o
  15   4   7        4.83        4.95      2.91 o
  16   4   7        0.39       -0.75      2.52 o
  17   4   7        0.96        2.62      2.92 o
 -18   5   7        8.02        8.94      2.40 o
 -17   5   7        0.01        0.10      1.68 o
 -16   5   7        0.92        1.48      1.67 o
 -15   5   7        9.15        6.19      1.85 o
 -14   5   7        0.16       -1.05      1.36 o
 -13   5   7        5.60        3.73      1.61 o
 -12   5   7       15.17       13.40      1.96 o
 -11   5   7      120.52      113.79      3.79 o
 -10   5   7       76.28       72.39      3.04 o
  -9   5   7        0.07        0.40      1.10 o
  -8   5   7       36.25       32.82      2.40 o
  -7   5   7        2.23        4.00      1.03 o
  -6   5   7        0.00        0.65      1.13 o
  -5   5   7       81.57       78.00      3.31 o
  -4   5   7       87.46       88.40      3.29 o
  -3   5   7      131.81      132.68      3.81 o
  -2   5   7       28.72       27.24      2.26 o
  -1   5   7        0.10        0.23      1.10 o
   0   5   7        0.40        0.68      0.74 o
   1   5   7       25.81       24.38      2.15 o
   2   5   7        4.06        4.44      1.50 o
   3   5   7       21.68       24.22      2.53 o
   4   5   7      115.63      128.04      5.89 o
   5   5   7       46.61       51.34      4.49 o
   6   5   7        0.58       -1.04      1.59 o
   7   5   7        0.17        1.08      1.77 o
   8   5   7       11.08       13.66      2.69 o
   9   5   7       56.67       54.67      4.40 o
  10   5   7      123.00      131.02      6.90 o
  11   5   7        8.66        6.66      2.68 o
  12   5   7        0.34        0.71      2.34 o
  13   5   7        6.71        8.03      3.11 o
  14   5   7        0.30       -0.25      2.44 o
  15   5   7        6.13        6.61      3.27 o
 -16   6   7        4.39        1.61      2.36 o
 -15   6   7        2.29        0.73      1.72 o
 -14   6   7        0.00       -1.46      1.46 o
 -13   6   7        2.15        2.17      1.63 o
 -12   6   7        0.05       -0.48      1.35 o
 -11   6   7        0.31        1.27      1.39 o
 -10   6   7        0.84        0.83      1.23 o
  -9   6   7        1.57        1.28      1.23 o
  -8   6   7        8.78        8.88      1.51 o
  -7   6   7       27.76       26.40      1.98 o
  -6   6   7       11.69       11.60      1.50 o
  -5   6   7       17.68       15.91      1.62 o
  -4   6   7        9.19        8.67      1.33 o
  -3   6   7        1.14        0.18      0.99 o
  -2   6   7        9.97        7.78      1.34 o
  -1   6   7       48.74       55.32      2.47 o
   0   6   7        0.05       -0.73      1.09 o
   1   6   7        2.38        3.84      1.42 o
   2   6   7       20.55       24.30      2.24 o
   3   6   7       16.61       21.25      2.74 o
   4   6   7       83.33       92.98      6.17 o
   5   6   7        1.79        0.41      1.91 o
   6   6   7       10.18        9.74      2.54 o
   7   6   7        1.21        2.61      2.17 o
   8   6   7        8.99        9.27      2.74 o
   9   6   7        0.59        3.61      2.42 o
  10   6   7        0.44        1.08      2.38 o
  11   6   7        0.09        0.27      2.49 o
  12   6   7       21.16       23.01      4.08 o
 -12   7   7        0.78        1.89      2.07 o
 -11   7   7        7.43        7.32      1.86 o
 -10   7   7        7.72        9.93      1.95 o
  -9   7   7        2.90        4.38      1.58 o
  -8   7   7        4.51        2.88      1.47 o
  -7   7   7        2.51        4.86      1.52 o
  -6   7   7       25.78       32.86      2.48 o
  -5   7   7       13.91       14.56      1.91 o
  -4   7   7        1.75        1.78      1.36 o
  -3   7   7       12.50       13.01      1.86 o
  -2   7   7        7.34        9.21      1.68 o
  -1   7   7        5.12        5.13      1.56 o
   0   7   7        0.72        0.15      1.43 o
   1   7   7        0.14        1.58      1.43 o
   2   7   7        1.15        0.90      1.50 o
   3   7   7        0.22        0.35      1.56 o
   4   7   7       65.69       72.89      3.84 o
   5   7   7       42.93       49.81      4.43 o
   6   7   7       20.87       24.85      3.51 o
   7   7   7        6.51        7.27      2.74 o
   8   7   7       15.69       14.24      3.25 o
  -2   8   7        6.64        2.49      2.36 o
  -1   8   7        0.65        0.21      1.83 o
 -22   0   8        7.77       16.10      4.17 o
 -21   0   8       49.68       55.93      5.97 o
 -20   0   8       25.76       32.85      4.67 o
 -19   0   8       11.78       16.26      3.61 o
 -18   0   8       11.52       13.76      3.12 o
 -17   0   8        5.22        2.37      2.28 o
 -16   0   8        4.81        8.77      2.58 o
 -15   0   8      203.90      212.29     11.33 o
 -14   0   8        7.57        9.91      2.42 o
 -13   0   8       17.75       23.33      3.09 o
 -12   0   8      632.32      642.63     11.29 o
 -11   0   8       16.01       18.40      2.50 o
 -10   0   8        6.81        8.41      1.82 o
  -9   0   8       24.47       23.79      2.47 o
  -8   0   8      120.76      121.79      4.32 o
  -7   0   8        1.73        2.52      1.13 o
  -6   0   8       60.40       57.44      2.62 o
  -5   0   8      212.50      244.88      8.45 o
  -4   0   8      238.50      245.08     12.61 o
  -3   0   8     1162.07     1204.80     28.49 o
  -2   0   8       10.84       11.42      1.05 o
  -1   0   8       44.46       52.56      2.35 o
   0   0   8      268.34      244.49      6.05 o
   1   0   8       95.83       98.91      2.68 o
   2   0   8     1750.31     1717.21     13.73 o
   3   0   8       22.26       20.51      2.36 o
   4   0   8      841.90      847.75     16.60 o
   5   0   8      354.96      361.46     11.44 o
   6   0   8      435.23      386.58      8.76 o
   7   0   8       37.45       56.64      5.72 o
   8   0   8      273.58      226.32     10.43 o
   9   0   8      130.14      141.76      9.31 o
  10   0   8     1246.85     1126.78     24.34 o
  11   0   8       19.22       18.06      4.93 o
  12   0   8       31.75       22.32      5.38 o
  13   0   8        0.22        2.80      3.36 o
  14   0   8        7.58        8.41      4.26 o
  15   0   8       60.35       63.37      8.97 o
  16   0   8       68.09       66.84      9.42 o
  17   0   8       61.66       70.66     10.21 o
  18   0   8        3.90       -0.11      4.49 o
  19   0   8       40.88       44.75      9.31 o
 -22   1   8        0.16       -0.24      1.95 o
 -21   1   8        4.53        8.48      2.31 o
 -20   1   8        3.50        3.03      1.90 o
 -19   1   8        0.02       -0.20      1.53 o
 -18   1   8       30.19       30.72      2.95 o
 -17   1   8       56.29       59.39      3.46 o
 -16   1   8        2.93        1.47      1.42 o
 -15   1   8      113.63      116.76      4.13 o
 -14   1   8      293.14      285.35      8.63 o
 -13   1   8      635.27      625.75     10.08 o
 -12   1   8      344.06      350.55      5.98 o
 -11   1   8        0.73        1.68      1.06 o
 -10   1   8      102.60       98.10      3.06 o
  -9   1   8       60.14       63.76      2.41 o
  -8   1   8        2.64        2.67      0.70 o
  -7   1   8        3.31        2.66      0.65 o
  -6   1   8       33.69       36.45      1.31 o
  -5   1   8      241.72      264.15      6.39 o
  -4   1   8      112.49      124.69      1.97 o
  -3   1   8      719.19      783.46     11.05 o
  -2   1   8      466.40      435.45      4.78 o
  -1   1   8      342.80      326.26      3.47 o
   0   1   8        1.99        0.52      0.48 o
   1   1   8      222.09      221.20      2.64 o
   2   1   8      119.91       99.60      1.84 o
   3   1   8       62.63       49.32      1.89 o
   4   1   8      128.53      139.05      4.08 o
   5   1   8      124.38      123.17      5.01 o
   6   1   8      573.82      560.75     10.42 o
   7   1   8       55.13       57.01      4.19 o
   8   1   8      128.79      140.74      6.09 o
   9   1   8      325.11      333.54      9.29 o
  10   1   8      107.53      118.92      8.47 o
  11   1   8       42.32       36.68      4.48 o
  12   1   8       27.98       25.08      3.99 o
  13   1   8        3.80        5.77      2.85 o
  14   1   8        4.80        3.77      2.85 o
  15   1   8        0.63        0.68      2.84 o
  16   1   8        1.52        3.28      3.17 o
  17   1   8       16.13       15.80      3.54 o
  18   1   8        2.65        6.06      5.27 o
  19   1   8        8.50        9.98      6.39 o
 -22   2   8        6.69       10.61      3.13 o
 -21   2   8        3.85        2.23      2.38 o
 -20   2   8        0.53        2.48      2.17 o
 -19   2   8       10.82        9.44      2.16 o
 -18   2   8        0.37       -0.91      1.46 o
 -17   2   8       13.51       10.90      2.06 o
 -16   2   8        0.88        1.05      1.45 o
 -15   2   8       50.87       49.85      3.14 o
 -14   2   8       33.02       41.78      2.75 o
 -13   2   8        0.76        1.24      1.22 o
 -12   2   8       16.63       17.08      1.88 o
 -11   2   8       27.19       23.44      1.97 o
 -10   2   8      184.35      176.60      4.86 o
  -9   2   8       50.95       47.16      1.87 o
  -8   2   8       98.31       94.03      2.39 o
  -7   2   8       52.45       53.51      2.96 o
  -6   2   8       15.34       19.02      1.18 o
  -5   2   8      188.21      181.78      3.41 o
  -4   2   8       49.47       38.09      3.35 o
  -3   2   8      139.09      146.73      5.54 o
  -2   2   8      536.09      497.61      9.54 o
  -1   2   8      184.37      154.22      6.34 o
   0   2   8       39.48       39.66      1.37 o
   1   2   8       85.37       85.29      1.70 o
   2   2   8        0.16        0.24      0.58 o
   3   2   8       66.69       54.58      1.73 o
   4   2   8        0.30       -0.92      1.01 o
   5   2   8       64.66       63.70      3.80 o
   6   2   8      210.87      203.05      6.57 o
   7   2   8        4.85        4.62      1.99 o
   8   2   8       33.72       35.65      3.82 o
   9   2   8        1.18        2.47      1.96 o
  10   2   8      253.37      226.48      8.92 o
  11   2   8       42.80       45.35      4.84 o
  12   2   8        4.82        3.14      2.48 o
  13   2   8        0.16       -2.09      2.09 o
  14   2   8       10.09        5.92      2.28 o
  15   2   8       28.83       33.80      4.60 o
  16   2   8       36.21       38.01      5.02 o
  17   2   8       44.59       52.73      6.05 o
  18   2   8        0.05       -0.11      2.69 o
 -21   3   8        4.57        4.99      3.00 o
 -20   3   8        0.13       -0.18      2.32 o
 -19   3   8        0.10        0.01      2.09 o
 -18   3   8       20.72       19.75      3.01 o
 -17   3   8       27.11       31.93      3.39 o
 -16   3   8       50.26       60.82      3.59 o
 -15   3   8        4.02        5.80      1.68 o
 -14   3   8       80.44       80.05      3.55 o
 -13   3   8      146.21      156.75      4.47 o
 -12   3   8        2.10        1.81      1.26 o
 -11   3   8      448.28      441.22     12.22 o
 -10   3   8      186.08      172.77      3.93 o
  -9   3   8      189.99      185.63      3.78 o
  -8   3   8       97.95       88.58      3.93 o
  -7   3   8        9.60        6.12      0.64 o
  -6   3   8       68.21       76.91      8.64 o
  -5   3   8      289.54      289.25     10.26 o
  -4   3   8       17.76       14.22      2.83 o
  -3   3   8       93.50      105.27      5.40 o
  -2   3   8      355.06      332.13      8.79 o
  -1   3   8        1.17       -1.35      1.70 o
   0   3   8       79.64       79.42      2.70 o
   1   3   8      595.66      558.69     14.13 o
   2   3   8       34.97       24.31      4.18 o
   3   3   8       94.08       90.86      2.68 o
   4   3   8       72.55       71.23      3.29 o
   5   3   8       20.97       20.93      2.76 o
   6   3   8       48.57       48.98      3.73 o
   7   3   8       14.54       10.50      2.64 o
   8   3   8       23.68       19.74      3.15 o
   9   3   8       33.39       36.93      4.06 o
  10   3   8      106.78       98.19      4.58 o
  11   3   8       36.39       39.40      4.88 o
  12   3   8        0.72        2.00      2.18 o
  13   3   8       26.09       23.66      3.69 o
  14   3   8       15.63       19.29      3.59 o
  15   3   8        7.30        4.90      2.85 o
  16   3   8        0.36       -2.22      2.40 o
  17   3   8        0.22       -1.10      2.45 o
 -19   4   8       19.57       21.23      3.02 o
 -18   4   8        1.23        2.35      1.86 o
 -17   4   8        0.99        0.60      1.63 o
 -16   4   8       13.38       11.52      2.19 o
 -15   4   8        4.43        3.42      1.70 o
 -14   4   8        7.41        9.40      1.85 o
 -13   4   8       14.41       15.58      1.86 o
 -12   4   8        0.02        1.35      1.17 o
 -11   4   8      147.89      146.74      4.10 o
 -10   4   8       24.66       20.03      1.90 o
  -9   4   8        5.21        6.57      1.31 o
  -8   4   8       50.87       49.75      2.26 o
  -7   4   8      249.23      235.80      5.18 o
  -6   4   8      383.25      393.84      9.53 o
  -5   4   8      151.12      150.12     12.62 o
  -4   4   8      306.29      272.72      8.97 o
  -3   4   8       42.75       43.50      4.52 o
  -2   4   8       26.67       18.22      4.21 o
  -1   4   8       22.45        7.77      9.48 o
   0   4   8       93.55       94.94      3.42 o
   1   4   8      117.88      112.40      6.00 o
   2   4   8       11.31        8.59      1.00 o
   3   4   8        2.98        2.49      1.09 o
   4   4   8       48.24       42.07      2.40 o
   5   4   8        1.36        4.20      1.47 o
   6   4   8       92.55       78.43      4.00 o
   7   4   8        0.60        0.90      1.62 o
   8   4   8       26.37       20.38      2.93 o
   9   4   8        0.03        0.00      1.67 o
  10   4   8        0.21       -0.28      1.85 o
  11   4   8        0.06       -2.07      2.07 o
  12   4   8        1.16        2.38      2.28 o
  13   4   8        0.36        2.58      2.44 o
  14   4   8       32.26       36.87      4.72 o
  15   4   8        0.86        1.54      2.58 o
  16   4   8        0.03       -1.04      2.65 o
 -17   5   8       18.29       20.28      3.43 o
 -16   5   8       10.79       15.61      2.47 o
 -15   5   8       19.73       15.78      2.35 o
 -14   5   8        0.12        0.84      1.48 o
 -13   5   8        7.89        7.42      1.70 o
 -12   5   8        2.62        2.73      1.37 o
 -11   5   8        7.92       10.09      1.56 o
 -10   5   8       16.58       14.67      1.61 o
  -9   5   8        1.66        1.77      1.37 o
  -8   5   8       22.84       27.03      2.30 o
  -7   5   8      155.23      152.23      5.66 o
  -6   5   8        2.43        0.05      1.07 o
  -5   5   8       11.48        8.28      1.26 o
  -4   5   8       19.61       23.80      1.82 o
  -3   5   8        0.42        1.01      1.35 o
  -2   5   8        5.29        8.17      1.06 o
  -1   5   8       16.27       17.20      1.74 o
   0   5   8        0.69        0.52      1.15 o
   1   5   8      103.34      111.81      5.50 o
   2   5   8        0.06       -0.19      1.23 o
   3   5   8       91.73      103.15      9.53 o
   4   5   8      206.68      211.67     13.51 o
   5   5   8       21.76       29.22      3.53 o
   6   5   8       23.89       20.39      2.77 o
   7   5   8        9.99       10.71      2.42 o
   8   5   8       14.95        9.90      2.57 o
   9   5   8       10.78       10.67      2.68 o
  10   5   8        0.02       -0.58      1.91 o
  11   5   8        8.94        8.41      2.81 o
  12   5   8       37.15       36.84      4.56 o
  13   5   8       15.74       12.79      3.48 o
  14   5   8        1.97        1.94      2.83 o
 -15   6   8        0.01       -1.86      1.86 o
 -14   6   8        3.05        4.37      1.82 o
 -13   6   8        6.43        8.07      1.86 o
 -12   6   8        4.43        3.38      1.52 o
 -11   6   8        5.21        3.78      1.40 o
 -10   6   8       14.33       11.17      2.22 o
  -9   6   8       48.46       46.83      3.36 o
  -8   6   8       38.19       41.99      3.17 o
  -7   6   8       43.76       45.61      3.59 o
  -6   6   8        3.00        2.36      1.51 o
  -5   6   8        7.85        6.53      1.62 o
  -4   6   8        5.23        3.53      1.43 o
  -3   6   8        4.63        7.83      1.66 o
  -2   6   8        3.72        1.29      1.35 o
  -1   6   8        3.61        3.71      2.13 o
   0   6   8       53.19       65.10      3.61 o
   1   6   8      252.92      274.41      9.48 o
   2   6   8       11.91       15.87      1.93 o
   3   6   8        0.43       -0.73      1.59 o
   4   6   8       25.59       24.99      2.95 o
   5   6   8        4.49        1.35      1.90 o
   6   6   8       56.07       59.76      4.18 o
   7   6   8        7.31        5.13      2.80 o
   8   6   8        7.16        6.08      2.53 o
   9   6   8       44.94       39.71      4.35 o
  10   6   8        5.37        2.98      2.53 o
  11   6   8        0.00        1.33      2.52 o
 -10   7   8        0.08        2.48      1.96 o
  -9   7   8        0.11        0.09      1.82 o
  -8   7   8        0.00       -1.15      1.64 o
  -7   7   8        4.51        3.07      1.86 o
  -6   7   8        0.65        2.41      1.82 o
  -5   7   8        0.31        1.04      1.66 o
  -4   7   8        3.43        3.53      1.82 o
  -3   7   8        0.02        2.03      1.70 o
  -2   7   8        1.47        1.13      1.70 o
  -1   7   8       12.15       12.11      2.42 o
   0   7   8        8.50        7.52      2.22 o
   1   7   8       13.11       17.79      2.04 o
   2   7   8       34.95       39.80      2.77 o
   3   7   8       24.32       22.64      2.47 o
   4   7   8       13.11       12.22      2.19 o
   5   7   8       89.52      100.67      5.17 o
   6   7   8        0.31        2.29      2.26 o
   7   7   8        0.52        2.69      3.48 o
 -22   1   9       14.90       16.82      2.83 o
 -21   1   9        0.05       -0.41      1.80 o
 -20   1   9        0.43       -0.52      1.57 o
 -19   1   9        3.22        2.22      1.81 o
 -18   1   9        0.04        0.69      1.58 o
 -17   1   9        6.74        3.44      1.66 o
 -16   1   9        0.00       -1.11      1.31 o
 -15   1   9       12.21       15.42      2.08 o
 -14   1   9      104.06      102.34      3.83 o
 -13   1   9        7.14        6.09      1.52 o
 -12   1   9       14.69       17.98      1.90 o
 -11   1   9        0.19        1.30      1.07 o
 -10   1   9        6.23        7.56      1.32 o
  -9   1   9        0.22        0.42      0.89 o
  -8   1   9       19.78       19.85      1.61 o
  -7   1   9        0.06       -0.43      0.67 o
  -6   1   9       21.14       27.13      1.30 o
  -5   1   9      234.38      253.27      5.60 o
  -4   1   9       67.03       72.88      1.77 o
  -3   1   9      116.30      128.54      2.21 o
  -2   1   9       29.35       29.09      1.31 o
  -1   1   9        1.62        1.53      0.56 o
   0   1   9      119.45      121.68      2.12 o
   1   1   9        1.47        1.16      0.79 o
   2   1   9       24.59       21.80      1.50 o
   3   1   9       66.38       50.05      2.83 o
   4   1   9      306.91      310.70      6.24 o
   5   1   9       54.63       49.76      3.77 o
   6   1   9      133.40      127.93      5.57 o
   7   1   9      181.58      165.59      6.49 o
   8   1   9       32.33       28.46      3.67 o
   9   1   9        8.98        9.21      2.83 o
  10   1   9        0.20        1.73      2.26 o
  11   1   9        4.90        4.27      2.52 o
  12   1   9       27.57       26.47      4.12 o
  13   1   9        0.18        0.35      2.41 o
  14   1   9        4.07        2.72      2.83 o
  15   1   9        4.88        2.76      3.25 o
  16   1   9        7.51        9.76      3.73 o
  17   1   9       20.07       21.78      3.99 o
 -21   2   9        1.85        3.50      2.40 o
 -20   2   9        1.68        2.13      1.96 o
 -19   2   9        0.97       -0.98      1.55 o
 -18   2   9        0.13       -1.39      1.39 o
 -17   2   9        6.13        6.99      1.90 o
 -16   2   9        2.67        3.83      1.59 o
 -15   2   9       17.24       13.90      2.01 o
 -14   2   9       41.25       48.13      2.95 o
 -13   2   9        0.70        1.20      1.32 o
 -12   2   9      120.05      108.98      3.72 o
 -11   2   9       84.38       83.06      3.05 o
 -10   2   9       27.71       25.05      1.94 o
  -9   2   9       52.41       52.44      1.92 o
  -8   2   9       20.40       17.44      1.46 o
  -7   2   9        1.43        1.08      0.63 o
  -6   2   9        2.33        2.61      0.61 o
  -5   2   9       10.73        6.54      1.10 o
  -4   2   9        1.38        1.82      1.59 o
  -3   2   9        0.64       -0.65      1.40 o
  -2   2   9        1.33        0.62      0.44 o
  -1   2   9      146.49      147.26      2.52 o
   0   2   9       51.73       55.98      1.28 o
   1   2   9        0.16        0.18      0.53 o
   2   2   9       40.04       46.46      2.10 o
   3   2   9        0.64        1.91      1.22 o
   4   2   9      139.65      144.04      4.45 o
   5   2   9       42.34       38.24      3.42 o
   6   2   9       51.87       47.39      4.04 o
   7   2   9      106.23       92.16      5.01 o
   8   2   9        1.18        2.16      1.97 o
   9   2   9        3.96        4.24      2.32 o
  10   2   9        5.78        5.77      2.65 o
  11   2   9       16.03        7.29      2.89 o
  12   2   9        0.14        0.22      2.36 o
  13   2   9        0.84        2.77      2.69 o
  14   2   9        5.54        6.46      3.93 o
  15   2   9        8.23       11.93      3.39 o
  16   2   9        9.75       13.78      3.64 o
  17   2   9        0.29       -1.72      2.69 o
 -20   3   9        0.24       -1.27      2.15 o
 -19   3   9        6.25        5.47      2.35 o
 -18   3   9        1.88        0.49      1.90 o
 -17   3   9        5.89        8.25      2.03 o
 -16   3   9      101.59      108.41      5.33 o
 -15   3   9      109.37      118.15      4.34 o
 -14   3   9        5.49        5.34      1.58 o
 -13   3   9       69.48       65.35      3.14 o
 -12   3   9        0.71        0.84      1.18 o
 -11   3   9       31.12       29.71      2.25 o
 -10   3   9        0.41        0.59      1.04 o
  -9   3   9       65.97       64.02      2.46 o
  -8   3   9      243.64      246.51      4.52 o
  -7   3   9       32.64       36.25      2.21 o
  -6   3   9      202.31      183.78      7.21 o
  -5   3   9       47.96       42.36      4.01 o
  -4   3   9       16.56       14.31      2.83 o
  -3   3   9       21.03       16.41      2.99 o
  -2   3   9        0.73        0.05      2.13 o
  -1   3   9      116.27       99.83      5.52 o
   0   3   9       22.57       19.74      1.46 o
   1   3   9      306.29      296.15      5.39 o
   2   3   9      798.38      745.16     15.01 o
   3   3   9      113.86      131.39      3.22 o
   4   3   9       39.78       35.97      2.75 o
   5   3   9       47.63       44.81      3.62 o
   6   3   9       10.75        8.65      2.45 o
   7   3   9      154.61      143.07      6.14 o
   8   3   9        0.02        0.30      2.01 o
   9   3   9        0.96        0.55      2.12 o
  10   3   9       24.57       21.29      6.17 o
  11   3   9       50.19       36.62      4.19 o
  12   3   9        3.44        5.41      2.50 o
  13   3   9        0.97       -0.40      2.05 o
  14   3   9       11.09        8.46      3.05 o
  15   3   9        4.86        9.07      3.27 o
  16   3   9        0.10        0.21      2.66 o
 -19   4   9        1.69        1.91      3.48 o
 -18   4   9        0.05        0.60      3.53 o
 -17   4   9        8.77        7.23      2.62 o
 -16   4   9        2.89        2.46      2.17 o
 -15   4   9        0.64       -1.75      1.75 o
 -14   4   9       65.96       68.82      3.89 o
 -13   4   9       12.99        9.62      1.96 o
 -12   4   9        2.72        5.65      1.50 o
 -11   4   9       12.69       13.27      1.74 o
 -10   4   9       47.05       54.76      2.62 o
  -9   4   9        4.73        4.37      1.55 o
  -8   4   9      220.77      221.30      8.03 o
  -7   4   9      106.45      120.99      6.52 o
  -6   4   9      100.19       97.28      8.24 o
  -5   4   9       72.98       65.53      5.02 o
  -4   4   9        8.59       11.61      3.04 o
  -3   4   9        2.08        0.00      2.17 o
  -2   4   9        0.00       -1.43      1.94 o
  -1   4   9       85.80       85.61      5.49 o
   0   4   9       42.51       47.53      4.91 o
   1   4   9        0.36       -0.56      1.13 o
   2   4   9       24.63       26.24      3.94 o
   3   4   9      101.39       87.47      3.52 o
   4   4   9        0.89        0.09      1.51 o
   5   4   9       61.63       66.86      3.78 o
   6   4   9       16.12       17.40      2.28 o
   7   4   9       94.73       96.66      4.76 o
   8   4   9       60.92       66.04      4.28 o
   9   4   9        1.63        1.29      1.90 o
  10   4   9       42.40       41.27      4.28 o
  11   4   9        1.59        3.25      2.23 o
  12   4   9        2.37        4.84      2.58 o
  13   4   9        8.41        9.89      3.12 o
  14   4   9        0.26        1.77      2.73 o
 -16   5   9       32.53       38.02      4.21 o
 -15   5   9        9.74       13.11      2.71 o
 -14   5   9        0.39       -1.66      1.70 o
 -13   5   9        2.51        1.86      1.75 o
 -12   5   9        2.77        2.18      1.66 o
 -11   5   9        2.85        2.92      1.91 o
 -10   5   9        1.16        1.01      1.46 o
  -9   5   9        0.01        0.22      1.19 o
  -8   5   9       12.44        8.75      2.24 o
  -7   5   9       24.16       26.92      2.92 o
  -6   5   9        1.97        3.36      1.46 o
  -5   5   9        6.36        6.39      1.57 o
  -4   5   9       18.38       28.60      2.58 o
  -3   5   9        5.97        7.07      1.68 o
  -2   5   9       18.19       21.98      2.58 o
  -1   5   9       21.98       26.02      2.92 o
   0   5   9        0.62        0.17      1.03 o
   1   5   9       41.18       47.22      3.93 o
   2   5   9      113.88      121.68      6.06 o
   3   5   9       46.39       43.90      2.64 o
   4   5   9       83.23       91.04      3.80 o
   5   5   9        9.39        6.96      1.98 o
   6   5   9        3.52        4.22      1.94 o
   7   5   9        2.97        1.02      1.86 o
   8   5   9        1.69        5.38      2.36 o
   9   5   9        7.32        7.38      2.57 o
  10   5   9        0.01       -0.40      2.02 o
  11   5   9       13.78       15.42      3.27 o
  12   5   9       11.08        9.89      3.16 o
 -13   6   9        1.74        3.42      2.06 o
 -12   6   9        0.01        0.89      1.77 o
 -11   6   9        0.01       -1.11      2.02 o
 -10   6   9        0.97        0.76      1.54 o
  -9   6   9        6.47        4.45      1.62 o
  -8   6   9       16.42       21.30      2.15 o
  -7   6   9       21.26       30.17      3.70 o
  -6   6   9        9.06        7.51      2.47 o
  -5   6   9       11.61       14.47      2.80 o
  -4   6   9       11.08        6.62      2.24 o
  -3   6   9        4.09        4.71      2.13 o
  -2   6   9        2.44        3.14      2.13 o
  -1   6   9       18.04       18.60      2.04 o
   0   6   9        9.66       13.70      2.02 o
   1   6   9        3.31        3.20      1.67 o
   2   6   9        5.73        7.08      1.98 o
   3   6   9        6.43        8.41      3.03 o
   4   6   9       61.65       58.65      5.05 o
   5   6   9        5.56        6.55      2.12 o
   6   6   9        5.88        2.47      1.98 o
   7   6   9        0.03       -0.18      1.93 o
   8   6   9        2.40        5.54      4.43 o
   9   6   9        4.87        3.95      2.45 o
  -8   7   9        2.97        3.54      1.90 o
  -7   7   9        1.60        1.68      2.58 o
  -6   7   9        0.15       -1.42      1.45 o
  -5   7   9       12.25       11.55      3.25 o
  -4   7   9        0.41       -0.45      2.13 o
  -3   7   9        3.82        1.65      1.56 o
  -2   7   9        0.38        1.58      1.61 o
  -1   7   9        2.52        1.96      1.74 o
   0   7   9        0.34       -0.87      1.68 o
   1   7   9        0.70        0.59      1.82 o
   2   7   9        6.14        7.52      2.34 o
   3   7   9       18.19       15.08      2.78 o
   4   7   9        2.62        4.85      2.02 o
 -21   0  10        8.24        5.13      3.07 o
 -20   0  10       11.76       13.57      3.53 o
 -19   0  10        8.11       11.46      3.31 o
 -18   0  10        5.55        6.79      2.79 o
 -17   0  10       15.26       16.58      3.34 o
 -16   0  10        5.82        2.31      2.25 o
 -15   0  10       63.83       71.89      5.05 o
 -14   0  10      165.62      165.29      6.72 o
 -13   0  10      226.81      228.39      7.48 o
 -12   0  10        0.00        0.35      1.61 o
 -11   0  10       93.18       97.29      4.76 o
 -10   0  10      158.09      153.93      7.74 o
  -9   0  10       24.26       20.92      4.43 o
  -8   0  10        8.62       11.47      2.02 o
  -7   0  10       81.86       79.22      3.88 o
  -6   0  10      136.78      127.77      4.67 o
  -5   0  10        0.54       -1.68      1.68 o
  -4   0  10      216.06      203.25      5.62 o
  -3   0  10      492.14      467.05      8.12 o
  -2   0  10       17.05       15.11      2.64 o
  -1   0  10      211.17      191.00      5.50 o
   0   0  10       19.52       13.20      2.17 o
   1   0  10      292.14      311.12      7.17 o
   2   0  10        9.68       11.06      2.22 o
   3   0  10      529.00      509.23      9.67 o
   4   0  10      132.11      130.43      8.19 o
   5   0  10     1780.66     1755.39     27.25 o
   6   0  10      737.77      753.88     18.50 o
   7   0  10       29.60       33.42      5.72 o
   8   0  10        7.78        9.08      3.93 o
   9   0  10      135.61      114.62      8.75 o
  10   0  10        6.98        6.73      3.81 o
  11   0  10        2.28        2.69      3.70 o
  12   0  10        0.95        3.36      3.70 o
  13   0  10       36.64       38.80      7.18 o
  14   0  10       52.09       69.31      9.53 o
  15   0  10       33.49       40.49      8.07 o
  16   0  10        0.74        4.37      5.05 o
 -21   1  10        1.69        3.92      2.17 o
 -20   1  10        0.03       -0.53      1.75 o
 -19   1  10        0.07       -0.12      1.57 o
 -18   1  10        0.01        0.47      1.62 o
 -17   1  10        0.26       -0.94      1.48 o
 -16   1  10        7.19        7.51      1.81 o
 -15   1  10       53.21       58.36      3.31 o
 -14   1  10        3.46        1.78      1.39 o
 -13   1  10        3.75        4.07      1.39 o
 -12   1  10        4.17        3.68      1.36 o
 -11   1  10       65.14       64.27      2.86 o
 -10   1  10        1.75        2.15      1.11 o
  -9   1  10        1.54        1.34      0.98 o
  -8   1  10        3.61        2.19      0.99 o
  -7   1  10        8.82        8.04      1.22 o
  -6   1  10        0.09        0.27      0.75 o
  -5   1  10        0.35       -0.70      0.70 o
  -4   1  10       26.04       25.41      1.49 o
  -3   1  10       77.02       78.32      2.18 o
  -2   1  10      313.84      307.55      6.24 o
  -1   1  10      245.20      219.22      3.50 o
   0   1  10      431.71      408.46      6.15 o
   1   1  10     1327.75     1296.35     17.47 o
   2   1  10      286.75      298.79      4.47 o
   3   1  10       15.65       15.98      2.11 o
   4   1  10       82.65       80.79      3.68 o
   5   1  10        1.05        0.00      1.82 o
   6   1  10       11.23       14.07      2.77 o
   7   1  10       13.32       15.85      4.04 o
   8   1  10       32.27       24.63      3.57 o
   9   1  10      331.88      287.88      9.24 o
  10   1  10       52.07       40.23      4.61 o
  11   1  10       70.97       64.14      5.36 o
  12   1  10        2.88        3.53      2.73 o
  13   1  10        0.92        3.65      2.89 o
  14   1  10        6.45        4.44      3.18 o
  15   1  10       12.46       11.80      3.92 o
  16   1  10        5.16        5.13      3.57 o
 -20   2  10        3.57        3.18      1.99 o
 -19   2  10        0.03       -0.19      1.68 o
 -18   2  10       13.89       18.37      2.52 o
 -17   2  10        0.15       -0.77      1.49 o
 -16   2  10       54.07       60.70      3.47 o
 -15   2  10        0.74       -0.27      1.38 o
 -14   2  10       27.48       26.69      2.47 o
 -13   2  10      103.47      100.37      3.67 o
 -12   2  10       30.18       29.86      2.35 o
 -11   2  10       92.32       90.18      3.22 o
 -10   2  10      315.71      312.86      5.98 o
  -9   2  10       34.73       34.04      2.09 o
  -8   2  10      137.84      145.28      3.30 o
  -7   2  10        0.05        0.15      0.80 o
  -6   2  10       80.60       64.60      1.78 o
  -5   2  10      177.52      165.58      2.44 o
  -4   2  10        0.11       -0.86      0.86 o
  -3   2  10      602.68      584.10      8.79 o
  -2   2  10      105.80      100.99      2.04 o
  -1   2  10        9.99        8.73      0.96 o
   0   2  10        9.41        9.70      0.90 o
   1   2  10      172.49      171.03      3.53 o
   2   2  10      377.54      359.66      6.37 o
   3   2  10      226.69      230.22      5.47 o
   4   2  10        0.13       -0.37      1.34 o
   5   2  10      182.81      188.37      7.51 o
   6   2  10        0.44       -0.08      1.76 o
   7   2  10       39.23       40.54      4.09 o
   8   2  10       90.03       84.04      5.33 o
   9   2  10        3.64        3.35      2.36 o
  10   2  10       32.52       41.94      6.28 o
  11   2  10        5.90        5.44      2.85 o
  12   2  10       20.43       19.68      4.01 o
  13   2  10       31.43       37.48      5.16 o
  14   2  10        1.80        2.10      3.13 o
  15   2  10        0.95        2.44      2.28 o
  16   2  10        1.20       -0.85      2.72 o
 -19   3  10        1.08        0.11      2.02 o
 -18   3  10        1.59        0.84      1.98 o
 -17   3  10       14.15       12.50      2.28 o
 -16   3  10        0.88        3.57      1.73 o
 -15   3  10       73.08       74.34      3.65 o
 -14   3  10        2.89        3.94      1.59 o
 -13   3  10        1.01       -0.92      1.17 o
 -12   3  10       13.88        8.45      1.60 o
 -11   3  10        5.44        3.06      1.28 o
 -10   3  10       63.00       67.89      2.69 o
  -9   3  10        0.29        1.74      1.00 o
  -8   3  10      143.44      142.37      3.87 o
  -7   3  10      319.41      326.69      6.66 o
  -6   3  10       49.39       46.07      4.63 o
  -5   3  10        0.66        0.53      2.04 o
  -4   3  10        8.29        4.70      2.37 o
  -3   3  10      320.21      299.24      9.15 o
  -2   3  10       14.68       17.08      3.27 o
  -1   3  10      104.78      110.47      3.01 o
   0   3  10       96.53      108.30      4.75 o
   1   3  10      175.44      166.13      7.18 o
   2   3  10        6.96        9.87      1.24 o
   3   3  10      121.92      123.31      4.02 o
   4   3  10       47.42       43.05      3.05 o
   5   3  10       67.55       59.69      4.09 o
   6   3  10       35.15       35.59      3.67 o
   7   3  10        3.67        3.41      2.28 o
   8   3  10        0.53        2.12      2.30 o
   9   3  10       90.80       79.61      5.44 o
  10   3  10       28.90       39.70      8.69 o
  11   3  10       15.59       15.03      4.60 o
  12   3  10        0.16        1.35      1.97 o
  13   3  10       15.70       14.34      3.41 o
  14   3  10        1.93        2.79      2.77 o
  15   3  10       13.91       17.72      4.04 o
 -18   4  10        1.85        1.91      3.59 o
 -17   4  10        0.39        1.10      2.12 o
 -16   4  10        0.00        2.08      2.06 o
 -15   4  10        4.92        1.90      1.84 o
 -14   4  10       22.49       25.70      2.82 o
 -13   4  10       11.22       13.14      2.08 o
 -12   4  10       29.58       25.15      2.23 o
 -11   4  10       63.14       57.03      2.77 o
 -10   4  10       18.14       17.17      1.64 o
  -9   4  10       13.25       13.43      1.91 o
  -8   4  10      136.49      130.74      3.84 o
  -7   4  10        2.11        0.57      2.37 o
  -6   4  10       16.98       15.84      3.51 o
  -5   4  10       27.46       27.86      5.27 o
  -4   4  10        5.34        1.68      2.43 o
  -3   4  10      129.84      135.23      7.04 o
  -2   4  10       27.17       30.55      4.37 o
  -1   4  10        6.97        7.68      2.94 o
   0   4  10       95.22       96.65      6.29 o
   1   4  10        0.00       -1.26      2.17 o
   2   4  10      190.01      192.76     11.10 o
   3   4  10       38.97       45.28      5.33 o
   4   4  10       31.34       34.27      2.79 o
   5   4  10       36.14       39.48      3.61 o
   6   4  10        0.77        0.60      1.37 o
   7   4  10        3.73        3.58      1.90 o
   8   4  10        6.84        8.42      2.34 o
   9   4  10        0.16       -0.76      1.78 o
  10   4  10        4.12        4.61      2.34 o
  11   4  10       25.38       26.42      3.85 o
  12   4  10        0.00        0.06      2.22 o
  13   4  10       35.63       39.31      5.72 o
 -15   5  10        4.90        9.51      2.58 o
 -14   5  10       30.94       30.97      3.33 o
 -13   5  10        8.95        9.38      2.14 o
 -12   5  10       10.54       10.00      3.20 o
 -11   5  10        1.92        2.19      1.43 o
 -10   5  10        2.82        2.02      1.91 o
  -9   5  10        0.54       -0.67      1.57 o
  -8   5  10        0.34        0.67      1.57 o
  -7   5  10        3.28        4.82      1.68 o
  -6   5  10        8.19        6.06      1.57 o
  -3   5  10       44.46       49.01      2.92 o
  -2   5  10       20.05       24.67      2.58 o
  -1   5  10        7.42        8.64      2.02 o
   0   5  10       12.09       11.33      2.36 o
   1   5  10       19.68       24.45      3.25 o
   2   5  10       19.41       19.85      3.25 o
   3   5  10        7.80        4.15      2.36 o
   4   5  10        0.40        1.35      2.13 o
   5   5  10        0.80        0.53      1.50 o
   6   5  10        0.57        2.47      1.85 o
   7   5  10        5.46        6.47      2.18 o
   8   5  10        3.42        6.34      2.42 o
   9   5  10        1.54        1.57      2.14 o
  10   5  10        0.04       -0.06      2.15 o
  11   5  10        1.00        1.57      3.36 o
 -12   6  10        0.55        1.61      1.72 o
 -11   6  10       16.99       19.40      3.70 o
 -10   6  10        6.17        3.70      2.36 o
  -9   6  10        4.09        6.39      2.47 o
  -8   6  10       11.64       10.99      2.69 o
  -7   6  10        0.94        2.24      2.02 o
  -6   6  10       22.22       25.68      3.36 o
  -5   6  10       13.39       14.80      2.69 o
  -4   6  10        2.44        0.34      1.68 o
  -3   6  10        0.41        0.56      1.79 o
  -2   6  10        1.73        1.79      1.91 o
  -1   6  10        7.77        8.64      2.47 o
   0   6  10        0.00        1.23      2.02 o
   1   6  10        0.39        2.69      2.24 o
   2   6  10       35.07       33.66      2.94 o
   3   6  10       50.03       61.80      5.72 o
   4   6  10       28.86       36.45      5.16 o
   5   6  10        1.35        0.13      1.64 o
   6   6  10       21.67       23.87      2.96 o
   7   6  10        2.98        5.78      2.23 o
  -4   7  10        2.01        2.92      2.47 o
  -3   7  10        0.17       -1.46      2.24 o
  -2   7  10       41.22       47.78      5.16 o
  -1   7  10        1.38        0.45      2.69 o
 -20   1  11        2.51       -0.52      1.80 o
 -19   1  11        0.47        0.30      1.76 o
 -18   1  11       10.21        8.00      2.13 o
 -17   1  11        7.36        6.70      1.94 o
 -16   1  11        0.13        0.93      1.52 o
 -15   1  11        9.21        9.63      1.91 o
 -14   1  11       35.88       37.28      2.83 o
 -13   1  11       11.04        9.97      1.77 o
 -12   1  11       23.37       20.70      2.12 o
 -11   1  11        0.95        2.00      1.28 o
 -10   1  11       40.65       36.32      2.41 o
  -9   1  11       51.26       52.16      2.57 o
  -8   1  11       86.64       82.04      2.94 o
  -7   1  11       11.87       12.47      1.52 o
  -6   1  11       79.04       73.88      2.67 o
  -5   1  11       14.35       15.50      1.55 o
  -4   1  11       28.62       31.25      2.01 o
  -3   1  11      108.36       97.76      2.98 o
  -2   1  11      114.06      112.12      3.14 o
  -1   1  11        6.25        8.79      1.40 o
   0   1  11        0.81        0.75      1.05 o
   1   1  11        0.17        0.44      0.97 o
   2   1  11        0.07       -0.12      1.00 o
   3   1  11       43.80       42.64      3.15 o
   4   1  11      244.76      251.08      7.53 o
   5   1  11       53.09       49.35      4.34 o
   6   1  11       75.97       73.70      4.90 o
   7   1  11       32.27       32.75      4.02 o
   8   1  11        9.52        6.37      2.20 o
   9   1  11        0.01        1.06      2.28 o
  10   1  11       14.30       14.08      3.37 o
  11   1  11        0.00       -2.75      2.75 o
  12   1  11        1.10        0.10      2.60 o
  13   1  11        8.85       11.96      3.65 o
  14   1  11        7.21        8.57      3.62 o
  15   1  11       14.20       17.62      4.56 o
 -19   2  11        0.50       -0.52      1.67 o
 -18   2  11        1.33        3.01      1.79 o
 -17   2  11        3.95        6.24      1.86 o
 -16   2  11       16.90       18.33      2.40 o
 -15   2  11       49.46       52.86      3.24 o
 -14   2  11        8.77       11.04      1.89 o
 -13   2  11       11.98       14.66      1.97 o
 -12   2  11       17.78       21.53      2.18 o
 -11   2  11        2.67        3.86      1.31 o
 -10   2  11       55.96       53.89      2.60 o
  -9   2  11       19.75       19.83      1.78 o
  -8   2  11       57.91       49.60      2.32 o
  -7   2  11       38.74       30.43      1.82 o
  -6   2  11        6.45        7.72      1.14 o
  -5   2  11       35.57       34.69      1.83 o
  -4   2  11       34.94       31.88      1.73 o
  -3   2  11       13.65       14.45      1.36 o
  -2   2  11       46.63       40.97      1.96 o
  -1   2  11        0.04       -0.08      1.14 o
   0   2  11        8.83        6.18      0.97 o
   1   2  11       24.28       20.03      1.72 o
   2   2  11       77.83       78.39      3.50 o
   3   2  11      190.52      184.33      5.20 o
   4   2  11        0.00        0.09      1.41 o
   5   2  11       34.97       36.13      3.77 o
   6   2  11        2.45        3.85      2.20 o
   7   2  11       13.06       15.80      3.07 o
   8   2  11        1.85       -0.08      2.64 o
   9   2  11        9.77        8.33      2.94 o
  10   2  11       10.12       10.84      3.26 o
  11   2  11        0.00       -2.25      2.25 o
  12   2  11        4.70        8.45      3.37 o
  13   2  11        0.23        1.46      2.94 o
  14   2  11        0.35       -1.56      2.91 o
 -18   3  11        5.19        2.49      2.13 o
 -17   3  11        0.85       -0.79      1.61 o
 -16   3  11        1.77        2.95      1.76 o
 -15   3  11        7.63        6.65      1.83 o
 -14   3  11       23.42       25.01      2.49 o
 -13   3  11        2.51        0.23      1.29 o
 -12   3  11       42.35       45.68      2.66 o
 -11   3  11        0.33        1.04      1.20 o
 -10   3  11       70.26       69.03      2.69 o
  -9   3  11      182.61      179.52      4.81 o
  -8   3  11        0.14       -0.22      1.08 o
  -7   3  11        3.46        4.66      1.26 o
  -6   3  11       21.10       16.70      3.26 o
  -5   3  11       37.62       48.10      4.79 o
  -4   3  11       26.46       22.34      4.37 o
  -3   3  11       18.67       13.70      3.10 o
  -2   3  11       33.06       31.82      2.05 o
  -1   3  11      292.51      302.32      5.43 o
   0   3  11        1.96        4.29      1.47 o
   1   3  11        3.05       -0.64      2.28 o
   2   3  11        8.29       11.42      2.97 o
   3   3  11      103.05      108.44      7.61 o
   4   3  11       65.76       65.86      3.56 o
   5   3  11        6.51       10.88      2.50 o
   6   3  11        6.71        4.08      2.23 o
   7   3  11       19.52       18.55      3.32 o
   8   3  11      102.68      100.38      5.90 o
   9   3  11        0.00       -1.19      2.24 o
  10   3  11        5.15        5.18      2.85 o
  11   3  11        1.43       -1.01      3.36 o
  12   3  11        2.57       -0.14      2.08 o
  13   3  11        3.73        6.44      2.99 o
 -16   4  11       80.09       93.81      4.64 o
 -15   4  11       18.15       22.99      2.85 o
 -14   4  11       18.94       20.24      3.53 o
 -13   4  11        3.42        2.35      1.53 o
 -12   4  11        7.39        6.61      1.49 o
 -11   4  11        1.66        1.35      1.53 o
 -10   4  11        4.33        3.66      1.54 o
  -9   4  11        3.21        2.56      1.35 o
  -8   4  11        4.04        6.80      1.41 o
  -7   4  11       12.07       11.94      3.34 o
  -6   4  11       99.78      100.36      8.13 o
  -5   4  11       12.41        8.78      3.21 o
  -4   4  11        1.90       -1.89      2.21 o
  -3   4  11       30.78       31.93      6.62 o
  -2   4  11       10.57        9.07      3.42 o
  -1   4  11       88.82       85.82      6.10 o
   0   4  11        2.72       -0.32      2.41 o
   1   4  11      108.15       96.77      6.57 o
   2   4  11      144.43      146.13      7.73 o
   3   4  11       54.39       65.57      7.96 o
   4   4  11       15.92       17.96      3.42 o
   5   4  11        1.03        0.68      1.88 o
   6   4  11        0.66        0.92      2.00 o
   7   4  11       25.83       36.44      3.59 o
   8   4  11        1.56        1.85      2.07 o
   9   4  11       14.65       14.08      2.84 o
  10   4  11       10.97        7.74      3.14 o
  11   4  11        1.90        2.25      2.39 o
 -14   5  11        0.00        0.19      1.62 o
 -13   5  11        8.19        8.76      3.48 o
 -12   5  11        1.55        1.12      2.13 o
 -11   5  11        3.34        3.93      2.24 o
 -10   5  11        1.63        2.36      1.91 o
  -9   5  11        2.74        1.46      1.68 o
  -8   5  11        4.21        2.58      1.57 o
  -7   5  11        3.99        3.70      1.46 o
  -2   5  11       79.25       91.18      3.93 o
  -1   5  11       31.65       41.05      3.36 o
   0   5  11        9.74       12.11      2.47 o
   1   5  11        3.33        6.06      2.13 o
   2   5  11        2.01       -0.90      1.79 o
   3   5  11        0.60        0.22      2.13 o
   4   5  11        2.50        1.91      2.47 o
   5   5  11        6.43        8.86      3.14 o
   6   5  11        3.08        6.32      2.07 o
   7   5  11       13.34       13.40      2.66 o
   8   5  11        0.05        0.45      1.98 o
   9   5  11        5.15        2.92      3.25 o
  -9   6  11        0.35       -1.35      1.91 o
  -8   6  11        0.01       -1.01      1.68 o
  -7   6  11        2.36        2.47      1.79 o
  -6   6  11       11.95        9.53      2.36 o
  -5   6  11        5.67        7.18      2.13 o
  -4   6  11        8.44        8.97      2.24 o
  -3   6  11        1.51        0.00      1.79 o
  -2   6  11        3.20        4.37      2.13 o
  -1   6  11       20.71       24.34      3.36 o
   0   6  11        2.05        2.36      2.36 o
   1   6  11        0.36        0.11      2.24 o
   2   6  11        1.11        2.13      2.58 o
   3   6  11       40.34       46.03      3.45 o
   4   6  11        0.05       -2.36      2.36 o
 -19   0  12       15.07       14.45      4.82 o
 -18   0  12       18.48       20.41      3.89 o
 -17   0  12       22.69       25.54      4.04 o
 -16   0  12        2.61        1.46      2.20 o
 -15   0  12        6.40        4.44      2.58 o
 -14   0  12        4.86        4.11      2.30 o
 -13   0  12       61.79       62.00      4.59 o
 -12   0  12      117.85      114.13      5.63 o
 -11   0  12       20.02       15.20      2.69 o
 -10   0  12        1.46        2.62      1.90 o
  -9   0  12       65.91       62.00      4.19 o
  -8   0  12      250.99      224.73      6.82 o
  -7   0  12        6.08        5.63      1.98 o
  -6   0  12        0.08       -0.05      1.51 o
  -5   0  12      108.94      102.53      4.71 o
  -4   0  12       41.07       34.07      3.19 o
  -3   0  12        1.83       -0.26      1.69 o
  -2   0  12       12.18       10.90      2.50 o
  -1   0  12      511.89      493.30      9.82 o
   0   0  12      936.76      910.11     13.28 o
   1   0  12      213.58      208.88      6.82 o
   2   0  12      421.83      399.88      9.40 o
   3   0  12      258.98      250.95      7.77 o
   4   0  12      102.31      106.21      8.19 o
   5   0  12       94.47       80.96      5.15 o
   6   0  12        6.37        8.86      3.81 o
   7   0  12       35.65       36.67      6.17 o
   8   0  12      107.45      104.75      8.86 o
   9   0  12        0.12       -1.46      3.14 o
  10   0  12       11.82        8.75      4.49 o
  11   0  12       36.81       56.41      8.41 o
  12   0  12        0.81        1.46      4.15 o
  13   0  12        2.88        0.11      4.37 o
 -19   1  12        4.84        3.16      2.33 o
 -18   1  12        1.43        3.11      1.89 o
 -17   1  12       29.40       32.39      3.05 o
 -16   1  12       78.72       83.99      3.98 o
 -15   1  12        5.83        9.67      2.00 o
 -14   1  12        3.63        2.92      1.55 o
 -13   1  12       19.05       17.00      2.12 o
 -12   1  12        1.93        1.50      1.39 o
 -11   1  12      166.27      162.25      4.66 o
 -10   1  12       18.75       16.05      1.91 o
  -9   1  12        0.00       -0.23      1.11 o
  -8   1  12        8.26        7.74      1.45 o
  -7   1  12        5.09        2.24      1.22 o
  -6   1  12      106.42       97.55      3.17 o
  -5   1  12        0.31        0.64      1.08 o
  -4   1  12       47.00       42.81      2.34 o
  -3   1  12       15.50       16.06      1.74 o
  -2   1  12       12.89       19.38      1.84 o
  -1   1  12       46.49       42.62      2.47 o
   0   1  12       31.75       28.81      2.23 o
   1   1  12       70.50       79.36      2.84 o
   2   1  12      391.72      425.29      5.92 o
   3   1  12        0.62        1.48      1.72 o
   4   1  12       73.85       76.20      4.87 o
   5   1  12        1.21       -1.78      1.78 o
   6   1  12        7.74        4.45      2.42 o
   7   1  12       77.53       74.43     10.77 o
   8   1  12       11.89        8.63      2.94 o
   9   1  12        0.06       -0.31      2.23 o
  10   1  12        9.68       21.52      4.04 o
  11   1  12       24.51       21.37      4.26 o
  12   1  12        0.32       -0.17      2.91 o
  13   1  12       29.93       41.87      6.79 o
 -18   2  12       19.82       19.20      3.28 o
 -17   2  12        0.83        0.43      1.68 o
 -16   2  12       13.68       14.43      2.33 o
 -15   2  12        3.33        1.64      1.57 o
 -14   2  12       26.13       32.23      3.07 o
 -13   2  12        4.89        5.89      1.63 o
 -12   2  12        5.11        6.43      1.63 o
 -11   2  12       89.22       93.29      3.45 o
 -10   2  12        2.08        1.09      1.23 o
  -9   2  12       59.24       58.91      2.66 o
  -8   2  12       95.79       97.66      3.06 o
  -7   2  12       27.78       32.11      2.05 o
  -6   2  12        4.69        5.03      1.18 o
  -5   2  12       11.26       10.24      1.30 o
  -4   2  12        1.78       -0.24      0.91 o
  -3   2  12       38.37       41.70      2.11 o
  -2   2  12       42.15       40.84      2.83 o
  -1   2  12      370.51      371.46      6.92 o
   0   2  12      328.02      337.73      9.30 o
   1   2  12       32.73       34.68      2.89 o
   2   2  12       34.10       30.02      2.68 o
   3   2  12       13.51       16.43      2.28 o
   4   2  12        0.30        1.02      1.95 o
   5   2  12       32.90       33.88      3.80 o
   6   2  12        6.60        6.65      2.53 o
   7   2  12       13.45       13.11      3.15 o
   8   2  12        3.83        1.56      2.32 o
   9   2  12       10.51       10.17      3.12 o
  10   2  12        0.01        0.80      2.60 o
  11   2  12        0.65       -0.25      2.50 o
  12   2  12        0.55       -0.09      2.87 o
 -17   3  12        9.29       11.82      2.85 o
 -16   3  12       21.73       25.93      2.74 o
 -15   3  12        5.57        4.35      1.74 o
 -14   3  12        0.03       -0.58      1.34 o
 -13   3  12        0.00       -0.45      1.31 o
 -12   3  12        9.98        9.75      1.68 o
 -11   3  12        3.93        4.99      1.35 o
 -10   3  12       72.61       64.96      3.69 o
  -9   3  12        1.72        1.14      1.41 o
  -8   3  12       22.46       21.41      2.13 o
  -7   3  12       32.40       23.18      2.13 o
  -6   3  12       85.77       88.07      3.56 o
  -5   3  12       35.44       30.65      2.12 o
  -4   3  12       16.77       16.75      1.83 o
  -3   3  12        0.60       -1.21      1.86 o
  -2   3  12        0.39        0.11      1.23 o
  -1   3  12      210.29      225.28      5.33 o
   0   3  12       48.25       48.29      5.11 o
   1   3  12       74.06       75.63      5.78 o
   2   3  12       10.11       11.32      3.08 o
   3   3  12        0.45       -0.96      1.32 o
   4   3  12        5.53        6.96      2.17 o
   5   3  12        0.91        0.88      1.97 o
   6   3  12        0.24        0.96      2.16 o
   7   3  12       33.12       31.70      4.07 o
   8   3  12       21.42       19.06      3.70 o
   9   3  12        0.22       -1.86      2.36 o
  10   3  12       25.74       31.65      4.53 o
  11   3  12        2.44        3.03      3.93 o
 -15   4  12        0.29       -0.59      1.62 o
 -14   4  12        0.21       -0.30      1.52 o
 -13   4  12        8.83       12.62      1.93 o
 -12   4  12       11.67       12.21      2.31 o
 -11   4  12        0.36        0.43      1.49 o
 -10   4  12        0.02        0.65      1.33 o
  -9   4  12        2.45        1.34      1.28 o
  -8   4  12       11.46       12.07      1.67 o
  -7   4  12        2.64        3.28      2.76 o
  -6   4  12       13.89       12.73      3.45 o
  -5   4  12       43.65       48.13      5.40 o
  -4   4  12       86.32       87.97      6.37 o
  -3   4  12        5.23        3.64      2.83 o
  -2   4  12        2.27        1.28      2.61 o
  -1   4  12       11.05       15.05      3.72 o
   0   4  12       43.25       54.92      5.72 o
   1   4  12       11.99       12.85      3.67 o
   2   4  12        2.86        0.22      2.45 o
   3   4  12        0.84        0.97      2.61 o
   4   4  12        0.82        1.57      4.26 o
   5   4  12        3.07        2.19      1.82 o
   6   4  12        0.23        0.95      2.10 o
   7   4  12       27.28       29.72      4.49 o
   8   4  12        8.91        9.23      2.57 o
   9   4  12        0.10        2.04      2.22 o
 -12   5  12       18.24       16.37      3.36 o
 -11   5  12       16.55       19.74      3.25 o
 -10   5  12        4.85        5.72      2.13 o
  -9   5  12        0.00        0.00      1.46 o
  -8   5  12        9.73        9.53      1.91 o
  -2   5  12       14.47       23.66      2.69 o
  -1   5  12        7.08        6.95      2.02 o
   0   5  12        1.50        2.02      1.79 o
   1   5  12        3.71        5.27      2.24 o
   2   5  12        1.90        0.00      2.02 o
   3   5  12        0.02       -0.22      2.24 o
   4   5  12        0.22        1.46      2.47 o
   5   5  12        5.46        5.38      3.03 o
   6   5  12       19.01       26.24      4.82 o
  -4   6  12        0.05       -0.56      1.57 o
  -3   6  12       30.11       32.30      3.59 o
  -2   6  12       10.31       10.65      2.58 o
  -1   6  12        0.00       -1.12      1.91 o
 -17   1  13       10.49       13.90      2.44 o
 -16   1  13        0.82       -0.15      1.60 o
 -15   1  13       15.31       19.19      2.46 o
 -14   1  13        7.49        8.08      1.91 o
 -13   1  13       19.87       23.89      2.45 o
 -12   1  13        9.48       10.17      1.89 o
 -11   1  13        0.18        0.41      1.38 o
 -10   1  13        0.18       -0.33      1.21 o
  -9   1  13        9.12        8.99      1.64 o
  -8   1  13        9.94        6.61      1.50 o
  -7   1  13        0.00       -0.38      1.08 o
  -6   1  13        1.02       -0.53      1.10 o
  -5   1  13        0.13       -0.58      1.06 o
  -4   1  13       11.54       11.30      1.65 o
  -3   1  13        4.75        3.84      1.37 o
  -2   1  13        2.46        0.89      1.26 o
  -1   1  13        0.20       -0.20      1.24 o
   0   1  13       29.00       29.71      2.09 o
   1   1  13       85.78       97.84      3.21 o
   2   1  13        0.26        1.48      1.70 o
   3   1  13      126.96      126.71      4.95 o
   4   1  13       26.07       24.72      3.54 o
   5   1  13        1.19        1.93      2.18 o
   6   1  13        6.21        7.24      2.79 o
   7   1  13        0.03       -0.83      1.95 o
   8   1  13        0.29        1.99      2.50 o
   9   1  13        0.08        0.55      2.55 o
  10   1  13        0.22        0.22      3.93 o
  11   1  13        0.23       -1.60      2.74 o
 -16   2  13        6.56        7.64      2.04 o
 -15   2  13        2.49        0.83      1.63 o
 -14   2  13        0.70       -0.23      1.48 o
 -13   2  13       60.13       62.60      3.37 o
 -12   2  13       29.32       29.41      2.52 o
 -11   2  13       10.38       11.18      1.84 o
 -10   2  13       91.15       96.62      3.45 o
  -9   2  13       81.39       81.09      3.11 o
  -8   2  13        7.96        5.80      1.39 o
  -7   2  13        6.50        6.66      1.37 o
  -6   2  13        0.05       -0.92      0.97 o
  -5   2  13        5.52        2.85      1.19 o
  -4   2  13       14.79       12.13      1.55 o
  -3   2  13      118.02      116.41      4.30 o
  -2   2  13      102.41      108.30      4.27 o
  -1   2  13        1.53        0.69      1.64 o
   0   2  13      159.66      162.17      8.27 o
   1   2  13       28.59       37.31      2.92 o
   2   2  13       47.15       45.06      3.27 o
   3   2  13       30.46       32.37      3.27 o
   4   2  13        3.26        1.84      2.18 o
   5   2  13       20.97       28.81      3.66 o
   6   2  13        0.04        0.37      2.18 o
   7   2  13        5.52        6.07      2.75 o
   8   2  13        4.93        9.52      3.12 o
   9   2  13        2.13        1.84      2.77 o
  10   2  13        3.36        0.85      2.80 o
 -15   3  13        2.90        4.44      1.80 o
 -14   3  13        5.91        7.48      1.82 o
 -13   3  13        0.30        0.81      1.37 o
 -12   3  13       18.24       17.72      1.95 o
 -11   3  13        0.05       -0.84      1.45 o
 -10   3  13        2.21       -0.02      1.43 o
  -9   3  13        5.39        9.33      1.92 o
  -8   3  13        0.06       -0.29      1.35 o
  -7   3  13       42.08       39.67      3.66 o
  -6   3  13       54.87       59.79      2.98 o
  -5   3  13        8.37        6.81      1.60 o
  -4   3  13        1.20        0.70      1.25 o
  -3   3  13       10.41       11.03      1.82 o
  -2   3  13       10.55       11.63      1.93 o
  -1   3  13       56.02       59.78      5.52 o
   0   3  13        0.00       -0.12      2.34 o
   1   3  13       12.66       10.69      3.28 o
   2   3  13       13.64       13.14      3.43 o
   3   3  13        2.62        3.32      2.68 o
   4   3  13       12.10       12.94      3.20 o
   5   3  13        4.51        3.56      2.22 o
   6   3  13        1.63        2.94      2.36 o
   7   3  13        4.97        0.76      2.64 o
   8   3  13        0.34        1.25      2.51 o
   9   3  13       26.37       33.68      4.66 o
 -13   4  13       20.47       21.95      3.43 o
 -12   4  13       13.12       17.18      2.59 o
 -11   4  13        0.20        2.17      1.60 o
 -10   4  13        3.38        2.73      1.58 o
  -9   4  13        0.00        1.57      1.36 o
  -8   4  13        0.15       -0.92      1.15 o
  -7   4  13        1.62        2.60      2.72 o
  -6   4  13        3.33        3.78      2.95 o
  -5   4  13       32.56       36.04      5.03 o
  -4   4  13        3.41        6.22      3.13 o
  -3   4  13       42.49       40.90      5.28 o
  -2   4  13       74.85       82.75      6.47 o
  -1   4  13       23.69       19.44      4.15 o
   0   4  13       16.34       15.98      3.93 o
   1   4  13        2.11        0.26      2.79 o
   2   4  13        4.04        1.63      2.97 o
   3   4  13        2.34        1.12      4.15 o
   4   4  13        5.49        2.58      4.71 o
   5   4  13       11.37       14.02      6.06 o
   6   4  13        7.66       11.38      2.63 o
   7   4  13        1.03        0.22      2.58 o
  -6   5  13        0.00       -1.57      4.04 o
  -5   5  13       26.92       25.91      7.29 o
  -2   5  13        0.03        0.79      1.46 o
  -1   5  13        0.00        1.57      1.79 o
   0   5  13       40.76       54.51      4.37 o
   1   5  13        0.13        1.23      2.24 o
   2   5  13        1.47        1.91      2.24 o
 -15   0  14        8.64       10.37      3.09 o
 -14   0  14        3.80       -0.40      2.18 o
 -13   0  14        4.18        3.69      2.42 o
 -12   0  14        1.56        0.95      2.04 o
 -11   0  14        0.58        0.31      1.98 o
 -10   0  14        6.09        5.88      2.31 o
  -9   0  14        0.60       -0.21      1.75 o
  -8   0  14        5.91        6.43      2.25 o
  -7   0  14        0.64        0.12      1.75 o
  -6   0  14        1.23       -0.96      1.64 o
  -5   0  14       25.72       27.70      3.32 o
  -4   0  14        5.45        3.96      2.10 o
  -3   0  14        1.74        2.98      2.09 o
  -2   0  14        1.55        0.56      1.90 o
  -1   0  14        0.01       -1.53      1.67 o
   0   0  14       26.75       25.57      3.37 o
   1   0  14        8.96        5.61      2.38 o
   2   0  14       54.24       55.39      4.60 o
   3   0  14       31.65       34.88      6.06 o
   4   0  14        9.63       17.56      3.33 o
   5   0  14        8.92       14.47      4.71 o
   6   0  14        6.18        7.96      4.15 o
   7   0  14        2.66        6.17      4.37 o
   8   0  14        4.67        5.94      4.37 o
   9   0  14        9.27       15.25      5.50 o
 -15   1  14        2.65        3.78      2.21 o
 -14   1  14        5.59        7.07      1.96 o
 -13   1  14        3.80        0.97      1.57 o
 -12   1  14       13.31       10.29      1.96 o
 -11   1  14       42.84       55.96      3.22 o
 -10   1  14       73.31       71.90      3.37 o
  -9   1  14       57.04       50.92      3.34 o
  -8   1  14       25.23       21.97      2.20 o
  -7   1  14       10.15        4.97      1.55 o
  -6   1  14       24.26       21.22      2.16 o
  -5   1  14        1.38       -1.22      1.25 o
  -4   1  14       43.60       45.76      2.80 o
  -3   1  14      144.35      155.15      4.38 o
  -2   1  14       51.33       55.86      3.03 o
  -1   1  14        1.11        0.62      1.22 o
   0   1  14        9.53        6.92      1.48 o
   1   1  14       31.96       25.46      2.16 o
   2   1  14       77.68       76.08      4.12 o
   3   1  14       12.99       15.37      3.12 o
   4   1  14        4.07        0.82      2.28 o
   5   1  14        0.92        0.34      2.24 o
   6   1  14       17.24       26.38      4.37 o
   7   1  14       10.03        9.52      3.17 o
   8   1  14        6.85        7.96      3.23 o
   9   1  14        5.99        7.11      3.35 o
 -14   2  14        0.07       -0.73      1.54 o
 -13   2  14        8.74       10.68      2.00 o
 -12   2  14        9.07       11.89      1.94 o
 -11   2  14       10.09        7.68      1.68 o
 -10   2  14        0.24        0.23      1.28 o
  -9   2  14       17.72       17.98      1.92 o
  -8   2  14        9.32       10.62      1.62 o
  -7   2  14       26.95       24.78      2.05 o
  -6   2  14        1.91        0.11      1.10 o
  -5   2  14        5.02        2.52      1.24 o
  -4   2  14       15.27       14.84      1.73 o
  -3   2  14       19.63       17.14      2.44 o
  -2   2  14       29.55       22.92      2.72 o
  -1   2  14      102.50      107.38      4.64 o
   0   2  14        7.38        3.92      1.92 o
   1   2  14       62.21       76.47      3.62 o
   2   2  14        0.00       -1.51      1.51 o
   3   2  14       14.58       16.91      2.55 o
   4   2  14        1.29        2.43      2.32 o
   5   2  14        2.69        5.98      2.77 o
   6   2  14        9.21        7.77      2.90 o
   7   2  14       24.19       33.19      4.47 o
   8   2  14        0.82        6.08      3.12 o
 -12   3  14       14.39       18.50      2.76 o
 -11   3  14        0.43       -1.58      1.58 o
 -10   3  14        2.33        0.87      1.68 o
  -9   3  14       12.05       12.23      2.11 o
  -8   3  14        5.88        4.66      1.66 o
  -7   3  14        0.01        0.56      1.38 o
  -6   3  14        0.02        0.09      1.33 o
  -5   3  14        0.18        0.91      1.45 o
  -4   3  14        4.01        4.24      1.66 o
  -3   3  14        9.88       13.47      2.12 o
  -2   3  14        1.50        0.53      1.51 o
  -1   3  14        4.09        3.36      2.69 o
   0   3  14        0.00        0.16      2.92 o
   1   3  14       23.52       21.85      4.08 o
   2   3  14       15.21       18.52      6.06 o
   3   3  14        0.92       -1.61      2.53 o
   4   3  14        0.25        4.37      4.37 o
   5   3  14       15.66       17.97      2.99 o
   6   3  14       40.68       50.79      4.53 o
  -9   4  14        0.62        0.85      1.53 o
  -8   4  14        1.34       -1.51      2.52 o
  -7   4  14        1.33        1.63      2.85 o
  -6   4  14        0.10       -0.59      2.86 o
  -5   4  14        8.37        4.41      3.15 o
  -4   4  14       20.42       22.60      4.42 o
  -3   4  14       30.38       36.67      5.31 o
  -2   4  14       11.25       10.57      3.65 o
  -1   4  14        5.57        1.51      2.99 o
   0   4  14        0.01       -0.36      2.77 o
   1   4  14        3.08        0.67      3.01 o
   2   4  14       12.02       13.68      5.94 o
   3   4  14        0.48        1.01      4.37 o
 -13   1  15       17.74       19.11      3.58 o
 -12   1  15        9.60       10.83      2.08 o
 -11   1  15       14.84       17.77      2.30 o
 -10   1  15        5.64        5.48      1.71 o
  -9   1  15        0.46        1.69      1.44 o
  -8   1  15        9.69       10.29      1.86 o
  -7   1  15        0.94        0.89      1.42 o
  -6   1  15       14.20       16.06      2.05 o
  -5   1  15       21.84       24.03      2.53 o
  -4   1  15       16.35       18.79      2.16 o
  -3   1  15       27.88       28.08      2.50 o
  -2   1  15        1.49        1.78      1.27 o
  -1   1  15        0.24       -0.12      1.39 o
   0   1  15        4.07        2.77      1.40 o
   1   1  15        1.38        1.13      1.83 o
   2   1  15        0.25       -0.67      1.76 o
   3   1  15        1.05       -0.41      2.47 o
   4   1  15        4.68        5.25      2.76 o
   5   1  15        1.89        2.83      2.64 o
   6   1  15        0.29        2.53      2.29 o
 -11   2  15        3.48        4.17      1.58 o
 -10   2  15        2.62        3.88      1.49 o
  -9   2  15        0.02        0.43      1.30 o
  -8   2  15        0.06       -0.52      1.21 o
  -7   2  15        0.06       -0.28      1.19 o
  -6   2  15        3.95        3.04      1.77 o
  -5   2  15       23.09       27.46      2.19 o
  -4   2  15       29.19       32.41      3.17 o
  -3   2  15       18.30       19.52      2.70 o
  -2   2  15        0.08       -1.37      1.62 o
  -1   2  15       21.70       19.90      2.81 o
   0   2  15       73.59       78.71      5.99 o
   1   2  15        1.81        1.85      2.75 o
   2   2  15        0.63        0.62      1.78 o
   3   2  15        0.11        0.21      2.14 o
   4   2  15        1.29        0.67      2.39 o
  -9   3  15        6.29        6.63      2.05 o
  -8   3  15        0.00        1.41      1.66 o
  -7   3  15        0.01       -1.01      1.54 o
  -6   3  15        0.06       -0.28      1.52 o
  -5   3  15        0.48       -0.98      1.53 o
  -4   3  15        3.54        5.75      1.89 o
  -3   3  15        0.80       -0.48      1.58 o
  -2   3  15       20.23       17.01      4.07 o
  -1   3  15       66.21       75.75      6.40 o
   0   3  15        0.15       -1.78      2.49 o
   1   3  15        0.10        2.27      2.92 o
   2   3  15        8.17        7.32      4.65 o
  -9   0  16       15.51       15.14      4.60 o
  -8   0  16       32.16       33.92      4.16 o
  -7   0  16        2.72        4.18      2.53 o
  -6   0  16       28.51       23.35      3.67 o
  -5   0  16        2.96        3.81      2.54 o
  -4   0  16       61.16       65.28      5.00 o
  -3   0  16       21.32       21.82      3.57 o
  -2   0  16       13.09       14.62      3.17 o
  -1   0  16        0.45        0.93      2.18 o
   0   0  16        0.83       -0.82      2.12 o
   1   0  16        0.03       -0.77      2.18 o
   2   0  16        7.01        4.19      2.69 o
  -8   1  16        0.21        0.20      2.18 o
  -7   1  16        4.53        5.69      1.84 o
  -6   1  16        0.11       -0.04      1.53 o
  -5   1  16       45.92       47.97      3.17 o
  -4   1  16       25.66       27.83      2.18 o
  -3   1  16        5.25        8.17      1.63 o
  -2   1  16       59.56       68.18      4.03 o
  -1   1  16        0.40        0.33      1.40 o
   0   1  16        0.15       -1.46      1.47 o
   1   1  16        8.92        8.39      2.83 o
  -5   2  16       18.80       30.68      3.26 o
  -4   2  16       14.41       16.58      2.70 o
  -3   2  16        0.23       -0.34      1.79 o
  -2   2  16       22.92       24.59      3.12 o
 
